# Supplementary material for: Flowering and fruit-set in cassava under extended red-light photoperiod supplemented with plant-growth regulators and pruning
Source: BMC Plant Biol. 2023 Jun 23;23:335. doi: 10.1186/s12870-023-04349-x (PMC10288747; doi:10.1186/s12870-023-04349-x)
Supplement: Supplementary file 1 — Additional file 1. [file 12870_2023_4349_MOESM1_ESM.csv]

Season	Genotype	Block	Treatment	RedLight_Intensity	Fork	DF_T1	Tier1_Branches	Ht_T1	Nodes_T1	Tiers	Pistillates	Staminates	Fruits	Pist_Stam
2019	UG15F178P006	1	Red light	ML	1	69	3	55.16666667	22	4	907	17676	589	0.051312514
2019	UG15F178P006	1	Red light	ML	1	69	3	54.5	22	5	809	7047	268	0.114800624
2019	UG15F178P006	1	Red light	LL	1	69	3	55.83333333	21	4	2033	25101	784	0.080992789
2019	UG15F178P006	1	Red light	LL	1	62	4	66	32		19	546	15	0.034798535
2019	UG15F199P006	1	Red light	ML	1	48		5	3	5	94	1148	63	0.081881533
2019	UG15F199P006	1	Red light	ML	1	55	2	38.5	19	4	74	837	13	0.088410992
2019	UG15F199P006	1	Red light	LL	1	55	2	22	13		24	203	6	0.118226601
2019	UG15F228P016	1	Red light	ML	1	69	2	45.5	20	4	92	1584	9	0.058080808
2019	UG15F228P016	1	Red light	ML	1	55	2	53	24	4	54	796	12	0.067839196
2019	UG15F228P016	1	Red light	LL	1	69	2	57	24	4	104	9080	60	0.011453744
2019	UG15F228P016	1	Red light	LL	1	69	2	50	26		3	90	3	0.033333333
2019	UG15F192P012	1	Red light	ML	1	87	3	23.75	9	4	199	2475	68	0.08040404
2019	UG15F192P012	1	Red light	ML	1	87	2				0	2	0	0
2019	UG15F192P012	1	Red light	LL	1	87	2	48	36	1	1	26	1	0.038461538
2019	UG15F192P012	1	Red light	LL	1	76	3	73	28		45	390	45	0.115384615
2019	UG15F222P017	1	Red light	ML	1	48	3	21.5	11	5	662	57017	291	0.011610572
2019	UG15F222P017	1	Red light	ML	1	76	2	54.5	25	4	487	10261	112	0.047461261
2019	UG15F222P017	1	Red light	LL	1	48	2	42	23		3	21	3	0.142857143
2019	UG15F222P017	1	Red light	LL	1	55	3	45	25	5	208	4424	26	0.047016275
2019	NASE 2	1	Red light	ML	1	69	2	26	10	6	1253	10089	20	0.124194667
2019	NASE 2	1	Red light	ML	1	87	2	6	3	6	435	2575	8	0.168932039
2019	NASE 2	1	Red light	LL	1	48	2	8	4	7	1761	10550	29	0.166919431
2019	NASE 3	1	Red light	ML	1	87	2	31	19	5	66	826	22	0.079903148
2019	NASE 3	1	Red light	ML	1	69	3	37	20	6	1204	5402	667	0.222880415
2019	NASE 3	1	Red light	LL	1	70		20	10	5	665	2544	279	0.261399371
2019	NASE 3	1	Red light	LL	1	97	3	46.5	27		14	187	4	0.07486631
2019	NASE 13	1	Red light	ML	1	69	2	83.66666667	24	5	471	7161	38	0.065772937
2019	NASE 13	1	Red light	ML	1	69	3	41	20	6	293	2677	159	0.109450878
2019	NASE 13	1	Red light	LL	1	48	2	10.66666667	6		20	27	8	0.740740741
2019	NASE 13	1	Red light	LL	1	48	3	44	14	6	292	2118	28	0.137865911
2019	NASE 14	1	Red light	ML	1	69	3	45	24	4	185	2270	17	0.081497797
2019	NASE 14	1	Red light	ML	1	76	2	31	21	4	137	1381	9	0.099203476
2019	NASE 14	1	Red light	LL	1	69	3	53	26	4	1176	4794	606	0.245306633
2019	NASE 14	1	Red light	LL	1	48	2	23.5	11		46	1147	12	0.040104621
2019	UG15F302P016	1	Red light	ML	1	69	3	50	21	5	438	4767	146	0.091881687
2019	UG15F302P016	1	Red light	ML	1	66	3	89	20	4	96	1850	22	0.051891892
2019	UG15F302P016	1	Red light	LL	1	69	3	50	18	6	738	10480	268	0.070419847
2019	UG15F302P016	1	Red light	LL	1	62	3	78	25		11	144	10	0.076388889
2019	UG15F178P006	1	Control	C_NL	1	69	3	67	28	5	1014	9421	405	0.107631886
2019	UG15F178P006	1	Control	C_NL	1	69	3	56.5	23	6	2562	21412	485	0.119652531
2019	UG15F199P006	1	Control	C_NL	1	64		18	10	5	380	3861	275	0.098420098
2019	UG15F199P006	1	Control	C_NL	1	48	2	24	13	7	730	3215	301	0.227060653
2019	UG15F228P016	1	Control	C_NL	1	48	2	34.5	22	5	127	961	39	0.132154006
2019	UG15F228P016	1	Control	C_NL	1	74		98	40	2	57	882	8	0.06462585
2019	UG15F192P012	1	Control	C_NL	1	62	3	77.33333333	21	5	2366	23078	1006	0.102521882
2019	UG15F192P012	1	Control	C_NL	1	48	3	27	9	6	1586	4918	882	0.322488817
2019	UG15F192P012	1	Control	C_NL	1	97	3	28	14	4	154	1090	66	0.141284404
2019	UG15F222P017	1	Control	C_NL	1	97	3	52	28	4	133	1958	76	0.067926456
2019	UG15F222P017	1	Control	C_NL	1	97	3	72	31	4	131	567	32	0.231040564
2019	UG15F222P017	1	Control	C_NL	1	48	3	16	6	5	337	6392	120	0.052722153
2019	UG15F222P017	1	Control	C_NL	1	87	3	72	30	4	516	4724	124	0.109229467
2019	NASE 2	1	Control	C_NL	1	48	3	9	5	7	364	2751	14	0.132315522
2019	NASE 2	1	Control	C_NL	1	48	3	23	9	6	161	1435	3	0.112195122
2019	NASE 3	1	Control	C_NL	1	87	3	62	26	5	1465	8682	1070	0.168739922
2019	NASE 3	1	Control	C_NL	1	110	3	52	26	4	205	1241	50	0.165189363
2019	NASE 3	1	Control	C_NL	1	87	3	72	29	4	558	3791	148	0.147190715
2019	NASE 13	1	Control	C_NL	1	48	3	12.33333333	5	6	600	4778	34	0.125575555
2019	NASE 13	1	Control	C_NL	1	48	3	22	10	6	16	207	2	0.077294686
2019	NASE 14	1	Control	C_NL	1	110	3	93.33333333	41	4	1917	9327	688	0.205532326
2019	UG15F302P016	1	Control	C_NL	1	87	3	88.5	27	5	1453	27958	724	0.051970813
2019	UG15F302P016	1	Control	C_NL	1	99	3	74	25	5	183	3252	78	0.056273063
2019	UG15F302P016	1	Control	C_NL	1	77	2	83	25	5	1136	10715	345	0.106019599
2019	UG15F302P016	1	Control	C_NL	1	97		74.5	25	4	359	4167	81	0.086153108
2019	NASE 3	2	Red light	LL	1	76	3	48	26	3	376	3588	190	0.104793757
2019	NASE 3	2	Red light	LL	1	69	3	66.5	27	5	2596	14302	1198	0.181513075
2019	NASE 3	2	Red light	ML	1	69	3	35	15	5	1193	5346	564	0.223157501
2019	NASE 3	2	Red light	ML	1	69	3	42	26		23	40	20	0.575
2019	NASE 13	2	Red light	LL	1	48	3	56	20	5	476	12541	99	0.037955506
2019	NASE 13	2	Red light	LL	1	48		13	8	3
2019	NASE 13	2	Red light	ML	1	48	2	36	26		81	371	0	0.218328841
2019	NASE 13	2	Red light	ML	1	48	2	15	11	6	148	2880	21	0.051388889
2019	NASE 14	2	Red light	LL	1	97	2	21	12	4	97	1259	44	0.077045274
2019	NASE 14	2	Red light	LL	1	87	2	31	23	4	123	1157	32	0.106309421
2019	NASE 14	2	Red light	ML	1	81		36.5	21	3	12	200	11	0.06
2019	UG15F302P016	2	Red light	LL	1	69	3	66.5	26	5	3764	34979	769	0.107607422
2019	UG15F302P016	2	Red light	LL	1	66	3	92.5	23	4	114	3553	76	0.032085561
2019	UG15F302P016	2	Red light	ML	1	69	3	42	20	6	466	3450	415	0.135072464
2019	UG15F302P016	2	Red light	ML	1	48	3	44	57		29	243	27	0.119341564
2019	UG15F178P006	2	Red light	ML	1	69	4	66.5	26	5	2405	11522	1986	0.208731123
2019	UG15F178P006	2	Red light	ML	1	69	3	59	22	4	555	8545	309	0.064950263
2019	UG15F178P006	2	Red light	LL	1	70		23	14	6	698	5657	254	0.123386954
2019	UG15F178P006	2	Red light	LL	1	76	3	64.5	28		436	4350	227	0.100229885
2019	UG15F199P006	2	Red light	ML	1	48	2	9.333333333	7	6	499	10919	439	0.045700156
2019	UG15F199P006	2	Red light	ML	1	48	2				6	23	3	0.260869565
2019	UG15F199P006	2	Red light	LL	1	48	2	16	8	7	345	3954	134	0.087253414
2019	UG15F199P006	2	Red light	LL	1	48	2	13.5	12		36	192	29	0.1875
2019	UG15F228P016	2	Red light	ML	1	85	2	55	24	3	27	423	5	0.063829787
2019	UG15F228P016	2	Red light	ML	1	76	3	52	21	4	106	1976	54	0.053643725
2019	UG15F228P016	2	Red light	LL	1	62		54	26	3	124	1050	54	0.118095238
2019	UG15F228P016	2	Red light	LL	1	55	2	26.5	14		5	28	4	0.178571429
2019	UG15F192P012	2	Red light	ML	1	69	3	42	14	5	223	5436	50	0.041022811
2019	UG15F192P012	2	Red light	LL	1	48	3				11	17	6	0.647058824
2019	UG15F222P017	2	Red light	ML	1	60		65	26	3	75	242	46	0.309917355
2019	UG15F222P017	2	Red light	ML	1	97	3	16	12	4	79	1186	7	0.066610455
2019	UG15F222P017	2	Red light	LL	1	87	2	22	13		32	1025	14	0.031219512
2019	NASE 2	2	Red light	ML	1	48	3	16	5	7	389	5818	25	0.066861464
2019	NASE 2	2	Red light	ML	1	48	2				2	30	2	0.066666667
2019	NASE 2	2	Red light	LL	1	48	2	10	9	6	103	1484	9	0.069407008
2019	UG15F178P006	2	Control	C_NL	1	88	3	44.5	25	5	1356	13781	625	0.098396343
2019	UG15F178P006	2	Control	C_NL	1	88	3	45.5	22	5	1563	13525	846	0.115563771
2019	UG15F199P006	2	Control	C_NL	1	88	2	42.5	19	5	494	4947	228	0.0998585
2019	UG15F199P006	2	Control	C_NL	1	50	2	19	13	6	736	3539	293	0.207968353
2019	UG15F199P006	2	Control	C_NL	1	55	3	45	24	5	109	1462	23	0.074555404
2019	UG15F228P016	2	Control	C_NL	1	69	3				115	1176	21	0.097789116
2019	UG15F228P016	2	Control	C_NL	1	97	2	57	25	4	286	4130	161	0.069249395
2019	UG15F228P016	2	Control	C_NL	1	69	3	62	26	5	342	6510	141	0.052534562
2019	UG15F192P012	2	Control	C_NL	1	69	3	83	26	5	426	5414	358	0.078684891
2019	UG15F192P012	2	Control	C_NL	1	87	3	88	29	5	394	4673	125	0.084314145
2019	UG15F192P012	2	Control	C_NL	1	97	3	26	13	4	328	2300	136	0.142608696
2019	UG15F222P017	2	Control	C_NL	1	97	3	16.5	11	4	26	597	7	0.043551089
2019	UG15F222P017	2	Control	C_NL	1	88	3	81	23	4	187	4622	44	0.040458676
2019	UG15F222P017	2	Control	C_NL	1	143		146	60	1
2019	UG15F222P017	2	Control	C_NL	1	97	3	67.5	29	4	299	3245	55	0.092141757
2019	NASE 2	2	Control	C_NL	1	69	2	18	8	7	2001	6683	14	0.29941643
2019	NASE 2	2	Control	C_NL	1	55	3	9	3	7	612	5653	18	0.1082611
2019	NASE 2	2	Control	C_NL	1	55	3	20	11	6	195	1295	5	0.150579151
2019	NASE 3	2	Control	C_NL	1	78	3	62	33	3	1341	3641	913	0.368305411
2019	NASE 3	2	Control	C_NL	1	89	4	61	30	5	912	6393	511	0.14265603
2019	NASE 13	2	Control	C_NL	1	75	2	94.5	40	6	148	3261	24	0.045384851
2019	NASE 13	2	Control	C_NL	1	66	2	46.5	22	3	67	541	2	0.123844732
2019	NASE 13	2	Control	C_NL	1	71	2				0	25	0	0
2019	NASE 14	2	Control	C_NL	1	89	4	70	33	5	1498	9863	285	0.151880767
2019	NASE 14	2	Control	C_NL	0					0
2019	NASE 14	2	Control	C_NL	1	55	2	12.5	8	5	943	12272	592	0.076841591
2019	UG15F302P016	2	Control	C_NL	1	97	3	70.5	26	5	1153	15762	238	0.073150615
2019	UG15F302P016	2	Control	C_NL	1	87	2	64	25	5	609	10083	139	0.060398691
2019	UG15F302P016	2	Control	C_NL	1	97	3	53	18	5	491	4422	209	0.11103573
2019	UG15F302P016	2	Control	C_NL	1	69	3	81.66666667	25	5	1294	17982	1015	0.07196085
2019	UG15F178P006	3	Red light	LL	1	69	3	45	24	5	1253	4087	1040	0.306581845
2019	UG15F178P006	3	Red light	LL	1	87	2	32	19	5	537	5237	269	0.102539622
2019	UG15F178P006	3	Red light	ML	1	76	2	45	21	5	1130	15106	589	0.074804713
2019	UG15F178P006	3	Red light	ML	1	75	3	51	23		37	732	25	0.050546448
2019	UG15F199P006	3	Red light	LL	1	76		21	24	1
2019	UG15F199P006	3	Red light	LL	1	97	2	35.5	20	4	291	2538	196	0.11465721
2019	UG15F199P006	3	Red light	ML	1	70		34	26	3	64	902	28	0.070953437
2019	UG15F199P006	3	Red light	ML	1	70		41	15		36	482	8	0.074688797
2019	UG15F228P016	3	Red light	HL	1	69	3	63	29	4	116	2807	34	0.041325258
2019	UG15F228P016	3	Red light	HL	1	69	2	44	23	3	3	93	3	0.032258065
2019	UG15F228P016	3	Red light	HL	1	76	3	59	27	4	189	4578	49	0.041284404
2019	UG15F228P016	3	Red light	HL	1	69	3	72	31		6	231	6	0.025974026
2019	UG15F192P012	3	Red light	HL	1	55	2	13	9	5	132	2562	23	0.051522248
2019	UG15F192P012	3	Red light	HL	1	55	2	14	12	5	185	4270	41	0.043325527
2019	UG15F192P012	3	Red light	HL	1	62	2	45	27	5	276	2567	158	0.107518504
2019	UG15F192P012	3	Red light	HL	1	55	2				4	68	4	0.058823529
2019	UG15F222P017	3	Red light	HL	1	55	2	21	15	4	98	1915	40	0.051174935
2019	UG15F222P017	3	Red light	HL	1	48	3	32	21	4	263	10812	30	0.024324824
2019	NASE 2	3	Red light	HL	1	97	2	9	11	5	92	2408	9	0.03820598
2019	NASE 2	3	Red light	HL	1	97	2				0	6	0	0
2019	NASE 2	3	Red light	HL	1	62	3	26	18		21	218	9	0.096330275
2019	NASE 2	3	Red light	HL	1	45		54	26	4	344	6276	25	0.054811982
2019	NASE 3	3	Red light	ML	1	48	3	63	27	5	137	1454	91	0.094222834
2019	NASE 3	3	Red light	ML	1	87	3	62	25	5	714	5996	356	0.119079386
2019	NASE 3	3	Red light	LL	1	75					79	704	45	0.112215909
2019	NASE 3	3	Red light	LL	1	95	3	42	27		336	2129	228	0.157820573
2019	NASE 13	3	Red light	ML	1	55	3	63	27	5	195	4038	16	0.048291233
2019	NASE 13	3	Red light	ML	1	48	3	36.5	14	5	47	510	36	0.092156863
2019	NASE 13	3	Red light	LL	1	66	3	100	41		177	3328	28	0.053185096
2019	NASE 13	3	Red light	LL	1	48	2	12.5	8	7	333	2303	109	0.144594008
2019	NASE 14	3	Red light	ML	1	76	3	41	22	4	273	2455	42	0.111201629
2019	NASE 14	3	Red light	ML	1	66	3	36	21	4	232	3152	33	0.073604061
2019	NASE 14	3	Red light	LL	1	76	3	51	29	5	1110	12950	815	0.085714286
2019	NASE 14	3	Red light	LL	1	97	3	57	37		27	1020	17	0.026470588
2019	UG15F302P016	3	Red light	ML	1	69	3	64.5	25	5	1064	24587	530	0.043274901
2019	UG15F302P016	3	Red light	ML	1	69	4	95.5	32	4	167	4208	11	0.039686312
2019	UG15F302P016	3	Red light	LL	1	62		100	28	3	108	1259	49	0.085782367
2019	UG15F302P016	3	Red light	LL	1	87	3	79.66666667	26	3	348	7075	180	0.049187279
2019	UG15F178P006	3	Control	C_NL	1	89	3	65.5	27	5	9529	71594	810	0.133097746
2019	UG15F178P006	3	Control	C_NL	1	90	3	59	32	5	772	14672	493	0.05261723
2019	UG15F178P006	3	Control	C_NL	1	69	5	75	33	5	3499	41219	1590	0.084888037
2019	UG15F199P006	3	Control	C_NL	1	53	2	18	11	7	284	3207	69	0.088556283
2019	UG15F199P006	3	Control	C_NL	1	53	2	16	11	6	240	3647	100	0.065807513
2019	UG15F199P006	3	Control	C_NL	1	53	3	15	12	7	546	5493	170	0.099399235
2019	UG15F228P016	3	Control	C_NL	1	107	2				431	7309	100	0.058968395
2019	UG15F228P016	3	Control	C_NL	1	109		72	32	3	73	345	2	0.211594203
2019	UG15F228P016	3	Control	C_NL	1	69	2	56	29	4	23	1255	14	0.018326693
2019	UG15F192P012	3	Control	C_NL	1	69	3	105	28	5	524	6507	230	0.080528661
2019	UG15F192P012	3	Control	C_NL	1	62	3	60	24	6	1162	11415	648	0.101795883
2019	UG15F222P017	3	Control	C_NL	1	97	2	27	21	3	0	70	0	0
2019	UG15F222P017	3	Control	C_NL	1	97	3	17	15	4
2019	NASE 2	3	Control	C_NL	1	55	3	12	11	8	444	9093	7	0.048828769
2019	NASE 2	3	Control	C_NL	1	97	2	13	10	4	444	3445	4	0.128882438
2019	NASE 3	3	Control	C_NL	1	89	4	73.5	31	5	2587	16208	1182	0.159612537
2019	NASE 3	3	Control	C_NL	1	91	3	46	26	5	840	4635	346	0.181229773
2019	NASE 3	3	Control	C_NL	1						108	1157	26	0.093344857
2019	NASE 13	3	Control	C_NL	1	54	3	5.5	7	5	72	994	25	0.072434608
2019	NASE 13	3	Control	C_NL	1	54	2	10.5	8	6	262	2321	61	0.112882378
2019	NASE 13	3	Control	C_NL	1	54	2	13	4	3	0	8	0	0
2019	NASE 14	3	Control	C_NL	1	73		23	18	5	1167	7490	527	0.155807744
2019	NASE 14	3	Control	C_NL	1	62	2	29	23	3	0	12	0	0
2019	NASE 14	3	Control	C_NL	1	55	3	52.5	24	4	22	647	9	0.034003091
2019	UG15F302P016	3	Control	C_NL	1	90	3	77.5	25	5	1310	19836	502	0.066041541
2019	UG15F302P016	3	Control	C_NL	1	92	3	74	25	5	892	15571	355	0.05728598
2019	UG15F302P016	3	Control	C_NL	1	69	3	92.5	29	4	1087	9132	245	0.119031975
2019	UG15F302P016	3	Control	C_NL	1	95		73	25	4	607	4063	169	0.149396997
2019	NASE 3	4	Red light	LL	1	42	3	34	23	5	117	1392	74	0.084051724
2019	NASE 3	4	Red light	LL	1	76	2	29	19	5	86	1113	45	0.077268643
2019	NASE 3	4	Red light	ML	1	50					56	504	30	0.111111111
2019	NASE 13	4	Red light	LL	1	42	2	9.5	4	6	82	654	9	0.125382263
2019	NASE 13	4	Red light	LL	1	42	3	16	6	6	40	2014	4	0.019860973
2019	NASE 13	4	Red light	ML	1	42	2	55.5	21	6	51	651	9	0.078341014
2019	NASE 13	4	Red light	ML	1	42	2	72	23	6	44	1127	8	0.039041704
2019	NASE 14	4	Red light	LL	1	69	3	41.5	21	5	641	8344	354	0.076821668
2019	NASE 14	4	Red light	LL	1	42	2	77.5	29	4	32	324	25	0.098765432
2019	NASE 14	4	Red light	ML	1	76	2	36	17	5	263	6149	134	0.042771182
2019	NASE 14	4	Red light	ML	1	69	3	49	25	5	81	3360	15	0.024107143
2019	UG15F302P016	4	Red light	LL	1	87	3	65	24	4	74	1366	17	0.054172767
2019	UG15F302P016	4	Red light	LL	1	69	3	45	16	5	326	5614	202	0.058069113
2019	UG15F302P016	4	Red light	ML	1	76	3	54	26	5	106	3279	42	0.032326929
2019	UG15F302P016	4	Red light	ML	1	69	4	60	21	5	684	13437	319	0.05090422
2019	UG15F178P006	4	Red light	ML	1	67	3	54.5	25	5	222	5943	135	0.037354871
2019	UG15F178P006	4	Red light	ML	1	69	2	31	15	5	323	5388	211	0.059948033
2019	UG15F178P006	4	Red light	LL	1	68	3	48	20	4	394	4954	208	0.079531692
2019	UG15F178P006	4	Red light	LL	1	67	2	35	16	6	367	8001	280	0.045869266
2019	UG15F199P006	4	Red light	ML	1	42	2	5	3	6	20	200	10	0.1
2019	UG15F199P006	4	Red light	ML	1	42	3	13	8	6	279	4416	57	0.063179348
2019	UG15F199P006	4	Red light	LL	1	55	2	41	17	5	477	7675	252	0.062149837
2019	UG15F199P006	4	Red light	LL	1	43	2	13	8	7	522	2361	269	0.221092757
2019	UG15F228P016	4	Red light	ML	1	69	3	70	26	4	57	2733	16	0.020856202
2019	UG15F228P016	4	Red light	ML	1	87		41	21	4	16	291	8	0.054982818
2019	UG15F228P016	4	Red light	LL	1	69	2	57	23	5	176	3399	104	0.051779935
2019	UG15F228P016	4	Red light	LL	1	65	2	90	29	4	85	1665	22	0.051051051
2019	UG15F192P012	4	Red light	ML	1	55	2	9	6	6	54	1172	38	0.046075085
2019	UG15F192P012	4	Red light	ML	1	55	2	12	12	5	60	2088	55	0.028735632
2019	UG15F192P012	4	Red light	LL	1	67	3	54	22	5	183	6292	147	0.029084552
2019	UG15F192P012	4	Red light	LL	1	67	3	102	26	3	44	1096	27	0.040145985
2019	UG15F222P017	4	Red light	ML	1	68		100	30	2
2019	UG15F222P017	4	Red light	ML	1	69	2	42	21	5	247	4842	75	0.051011979
2019	UG15F222P017	4	Red light	LL	1	97	2	16	12	3
2019	UG15F222P017	4	Red light	LL	1	40	2	30	19	5	423	6881	255	0.061473623
2019	NASE 2	4	Red light	ML	1	40	2	36.5	23	4	35	300	0	0.116666667
2019	NASE 2	4	Red light	ML	1	40	2	10	6	7	227	2277	61	0.099692578
2019	NASE 2	4	Red light	LL	1	42	3	7	4	7	610	3282	45	0.185862279
2019	UG15F178P006	4	Control	C_NL	1	78	3	64	22	4	385	5249	99	0.073347304
2019	UG15F178P006	4	Control	C_NL	1	85		54	23	5	1823	13848	715	0.131643559
2019	UG15F178P006	4	Control	C_NL	1	69	3	58.33333333	27	4	702	5565	392	0.126145553
2019	UG15F199P006	4	Control	C_NL	1	48	2	33.5	27	6	386	3285	213	0.117503805
2019	UG15F199P006	4	Control	C_NL	1	48	2	16	8	6	139	2022	71	0.068743818
2019	UG15F199P006	4	Control	C_NL	1	48	2	22	10	6	245	2502	90	0.097921663
2019	UG15F228P016	4	Control	C_NL	1	69	2	48	25	5	344	3839	125	0.089606668
2019	UG15F228P016	4	Control	C_NL	1	62	2	50	26	5	91	3607	36	0.025228722
2019	UG15F228P016	4	Control	C_NL	1	78	2	56	25	5	242	2982	57	0.081153588
2019	UG15F192P012	4	Control	C_NL	1	48	3	23.5	14	6	1110	7027	642	0.157962146
2019	UG15F192P012	4	Control	C_NL	1	48	3	34	16	7	515	4738	371	0.108695652
2019	UG15F192P012	4	Control	C_NL	1	69	3	67.5	19	6	1631	5850	1013	0.278803419
2019	UG15F222P017	4	Control	C_NL	1	89	3	49	25	5	1	5	0	0.2
2019	UG15F222P017	4	Control	C_NL	1	48	2	68	28	4	565	6443	180	0.087692069
2019	UG15F222P017	4	Control	C_NL	1	70	3	68	21	4	140	2739	49	0.051113545
2019	UG15F222P017	4	Control	C_NL	1	100		48	19	4	2	182	2	0.010989011
2019	NASE 2	4	Control	C_NL	1	48	2	17.5	7	7	1147	5348	20	0.2144727
2019	NASE 2	4	Control	C_NL	1	48	2	10	6	6	394	2466	2	0.159772912
2019	NASE 3	4	Control	C_NL	1	97	3	45	27	3
2019	NASE 3	4	Control	C_NL	1	104	3				1	23	0	0.043478261
2019	NASE 3	4	Control	C_NL	1	97	3
2019	NASE 13	4	Control	C_NL	1	48	2	64.33333333	25	7	333	2734	9	0.121799561
2019	NASE 13	4	Control	C_NL	1	48	2	19	8	6	428	6572	11	0.065124772
2019	NASE 13	4	Control	C_NL	1	97	3	87	29	5	295	6856	38	0.043028005
2019	NASE 14	4	Control	C_NL	1	62	3	44	22	5	790	10742	486	0.073543102
2019	UG15F302P016	4	Control	C_NL	1	87	3	87.66666667	26	5	675	16808	313	0.040159448
2019	UG15F302P016	4	Control	C_NL	1	89	3	68.33333333	22	4	1186	9198	391	0.128941074
2019	UG15F302P016	4	Control	C_NL	1	87	3	123	25	5	417	34412	102	0.012117866
2019	UG15F302P016	4	Control	C_NL	1	87	3	70.5	26	5	840	4600	174	0.182608696
2019	UG15F228P016	5	Red light	LL	1	97	2	60	24	3	73	1137	37	0.064204046
2019	UG15F228P016	5	Red light	LL	1	76		58	20	3	6	30	2	0.2
2019	UG15F228P016	5	Red light	ML	1	77	3	57	18	4	159	2792	65	0.056948424
2019	UG15F228P016	5	Red light	ML	1	76	3	52	21	3	0	42	0	0
2019	UG15F192P012	5	Red light	LL	1	55	3	65	25	4	396	6545	51	0.060504202
2019	UG15F192P012	5	Red light	LL	1	67	2	10	4	5	260	2634	68	0.098709188
2019	UG15F192P012	5	Red light	ML	1	67		26	17	2	25	440	4	0.056818182
2019	UG15F192P012	5	Red light	ML	1	42	2	9	5	6	161	4663	75	0.034527128
2019	UG15F222P017	5	Red light	LL	1	42	2	60	21	5	346	4698	137	0.073648361
2019	UG15F222P017	5	Red light	LL	1	76	3	41	21	5	281	6740	137	0.041691395
2019	UG15F222P017	5	Red light	ML	1	76	3	64.5	17	4	153	1948	93	0.078542094
2019	UG15F222P017	5	Red light	ML	1	68	2	32	14	5	116	2973	49	0.039017827
2019	NASE 2	5	Red light	LL	1	62	2	21	9	6	584	5458	77	0.106998901
2019	NASE 2	5	Red light	ML	1	42	2	20	10	5	138	935	9	0.147593583
2019	NASE 2	5	Red light	ML	1	42	2	5	3	5	97	1164	5	0.083333333
2019	UG15F178P006	5	Red light	HL	1	67	3	55.5	18	5	392	8491	193	0.046166529
2019	UG15F178P006	5	Red light	HL	1	67	3	47	16	5	164	6927	112	0.023675473
2019	UG15F178P006	5	Red light	HL	1	76	2	47	20	5	325	6568	161	0.049482339
2019	UG15F178P006	5	Red light	HL	1	97	3	72.5	22	4	74	3161	22	0.023410313
2019	UG15F199P006	5	Red light	HL	1	40	2	5	3	6	39	1335	10	0.029213483
2019	UG15F199P006	5	Red light	HL	1	40	2	11	6	5	38	1073	24	0.035414725
2019	UG15F199P006	5	Red light	HL	1	112	2				9	184	5	0.048913043
2019	NASE 3	5	Red light	LL	1	112	2	41	18	5	171	1356	109	0.126106195
2019	NASE 3	5	Red light	LL	1	84	2	51	21	5	145	1383	68	0.104844541
2019	NASE 13	5	Red light	ML	1	42	2	8.5	5	7	53	2616	15	0.020259939
2019	NASE 13	5	Red light	ML	1	42	3	25	8	6	5	56	3	0.089285714
2019	NASE 13	5	Red light	LL	1	42	3	8	4	6	48	702	6	0.068376068
2019	NASE 13	5	Red light	LL	1	42	2	6.333333333	3	6	194	4395	35	0.044141069
2019	NASE 14	5	Red light	ML	1	48	2	24.5	9	5	143	3013	53	0.047461002
2019	NASE 14	5	Red light	LL	1	112	3	26	16	4	34	552	24	0.061594203
2019	NASE 14	5	Red light	LL	1	76	3	57	19	5	261	4128	163	0.063226744
2019	UG15F302P016	5	Red light	ML	1	69	2	50	18	6	407	4155	229	0.097954272
2019	UG15F302P016	5	Red light	ML	1	62	3	67	18	5	675	12756	281	0.052916275
2019	UG15F302P016	5	Red light	LL	1	68	3	60	19	4	79	1317	14	0.059984814
2019	UG15F302P016	5	Red light	LL	1	112	3	44	14	5	599	10878	243	0.055065269
2019	UG15F178P006	5	Control	C_NL	1	91	3				12	176	5	0.068181818
2019	UG15F178P006	5	Control	C_NL	1	76	3	61.66666667	21	5	1748	15984	1356	0.109359359
2019	UG15F199P006	5	Control	C_NL	1	112	2	10	3	6	191	2320	111	0.082327586
2019	UG15F199P006	5	Control	C_NL	1	112	2	9	3	4	78	1087	41	0.07175713
2019	UG15F199P006	5	Control	C_NL	1	112	2	25	12	5	70	598	29	0.117056856
2019	UG15F228P016	5	Control	C_NL	1	69	3	76	28	5	231	5102	52	0.045276362
2019	UG15F228P016	5	Control	C_NL	1	77	2	38	17	5	54	755	31	0.071523179
2019	UG15F228P016	5	Control	C_NL	1	69	2	49	16	5	88	1871	27	0.047033672
2019	UG15F192P012	5	Control	C_NL	1	55	2				254	4707	172	0.053962184
2019	UG15F192P012	5	Control	C_NL	1	48	2	30	16	5	436	5065	371	0.086080948
2019	UG15F192P012	5	Control	C_NL	1	48	2	34	19	6	631	7259	524	0.086926574
2019	UG15F222P017	5	Control	C_NL	1	62	3	80	12	4	104	2347	28	0.044311888
2019	UG15F222P017	5	Control	C_NL	1	48	3	10	6	4	34	567	15	0.059964727
2019	UG15F222P017	5	Control	C_NL	1	48	3	21	6	5	262	4695	74	0.055804047
2019	UG15F222P017	5	Control	C_NL	1	112	2	16	7	3
2019	NASE 2	5	Control	C_NL	1	48	2	30	14	6	378	2094	3	0.180515759
2019	NASE 2	5	Control	C_NL	1	48	3	11	7	5	247	2149	11	0.11493718
2019	NASE 2	5	Control	C_NL	1	48	2	6	3	5	147	979	11	0.150153218
2019	NASE 3	5	Control	C_NL	1	78	3	80	17	4	553	6056	155	0.091314399
2019	NASE 3	5	Control	C_NL	1	69	4	70	28	4	6333	5954	291	1.063654686
2019	NASE 13	5	Control	C_NL	1	48	3	51.66666667	18	5	151	1760	10	0.085795455
2019	NASE 13	5	Control	C_NL	1	48	2	23.33333333	12	6	368	4155	50	0.08856799
2019	NASE 13	5	Control	C_NL	1	77		123	45	1
2019	NASE 14	5	Control	C_NL	1	70	3	66	28	6	447	6382	295	0.07004074
2019	NASE 14	5	Control	C_NL	1	92	2	59	22	5	706	12446	207	0.056725052
2019	NASE 14	5	Control	C_NL	1	70	3	92	20	6
2019	UG15F302P016	5	Control	C_NL	1	69	3	125.6666667	24	6	1361	15788	217	0.086204712
2019	UG15F302P016	5	Control	C_NL	1	76	3	72	21	5	260	3971	117	0.065474692
2019	UG15F302P016	5	Control	C_NL	1	76	4	118	24	4	139	2098	61	0.066253575
2019	UG15F302P016	5	Control	C_NL	1	76	3	78.66666667	20	5	1036	33312	478	0.031099904
2019	NASE 3	6	Red light	ML	1	112	2	33.5	20	5	226	2000	77	0.113
2019	NASE 3	6	Red light	ML	1	87	3	31	19	5	389	6345	169	0.061308117
2019	NASE 13	6	Red light	LL	1	42	3	14.5	11	6	31	590	12	0.052542373
2019	NASE 13	6	Red light	ML	1	42	2	20	10		27	328	12	0.082317073
2019	NASE 13	6	Red light	ML	1	69	2	71	25	4	22	682	6	0.032258065
2019	NASE 14	6	Red light	LL	1	69	3	53	26	1	36	5135	3	0.007010711
2019	NASE 14	6	Red light	LL	1	112	3	42.5	22	4	43	547	24	0.078610603
2019	NASE 14	6	Red light	ML	1	112	2	32	23		30	364	15	0.082417582
2019	NASE 14	6	Red light	ML	1	42	2	42	22		41	780	13	0.052564103
2019	UG15F302P016	6	Red light	LL	1	76	4	86	25	5	354	7896	172	0.044832827
2019	UG15F302P016	6	Red light	LL	1	76	3	47	16	5	343	6052	137	0.056675479
2019	UG15F302P016	6	Red light	ML	1	76	3	58.66666667	19	6	848	11963	145	0.070885229
2019	UG15F302P016	6	Red light	ML	1	76	2	74	18	6	1151	13177	168	0.087349169
2019	UG15F228P016	6	Red light	ML	1	69	3	64	29	2	17	374	9	0.045454545
2019	UG15F228P016	6	Red light	ML	1	73	2	40.5	17	4	36	725	15	0.049655172
2019	UG15F228P016	6	Red light	LL	1	69	2	51.5	21	5	132	3938	79	0.033519553
2019	UG15F228P016	6	Red light	LL	1	75	2	45	18	3	59	951	9	0.062039958
2019	UG15F192P012	6	Red light	ML	1	43	2	14	8	5	17	2562	10	0.006635441
2019	UG15F192P012	6	Red light	ML	1	55	2	43	16	6	300	4636	109	0.064710958
2019	UG15F192P012	6	Red light	LL	1	112	2	25	12	5	207	2499	77	0.082833133
2019	UG15F192P012	6	Red light	LL	1	74	3	54	14	5	439	7203	267	0.060946828
2019	UG15F222P017	6	Red light	ML	1	43	3	24	13	5	330	7386	97	0.044679123
2019	UG15F222P017	6	Red light	ML	1	43		58	24	3
2019	UG15F222P017	6	Red light	LL	1	44	3	58	19	4	229	5400	111	0.042407407
2019	UG15F222P017	6	Red light	LL	1	73	3	51.5	21	4	498	6277	98	0.079337263
2019	NASE 2	6	Red light	LL	1	112	2	8	4	5	64	980	19	0.065306122
2019	UG15F178P006	6	Red light	ML	1	81	2	55	21	4	93	2281	53	0.040771591
2019	UG15F178P006	6	Red light	ML	1	69	3	38	12	5	661	11306	269	0.058464532
2019	UG15F178P006	6	Red light	LL	1	66	3	48	14	4	396	11393	257	0.034758185
2019	UG15F178P006	6	Red light	LL	1	69	3	64	19	5	1156	12468	335	0.092717356
2019	UG15F199P006	6	Red light	ML	1	112	2	18	12	5	51	419	24	0.121718377
2019	UG15F199P006	6	Red light	ML	1	74	3	14	10	5	64	582	19	0.109965636
2019	UG15F199P006	6	Red light	LL	1	68	2	11	6	6	41	500	29	0.082
2019	UG15F199P006	6	Red light	LL	1	42	3	11	8	5	98	1491	59	0.0657277
2019	UG15F178P006	6	Control	C_NL	1	69	3	67	21	5	2931	16543	849	0.177174636
2019	UG15F178P006	6	Control	C_NL	1	69	3	67.5	24	5	1844	20107	1094	0.091709355
2019	UG15F178P006	6	Control	C_NL	1	69	3	69.5	25	3	294	5061	90	0.058091286
2019	UG15F199P006	6	Control	C_NL	1	48	3	23	12	5	299	3162	136	0.094560405
2019	UG15F199P006	6	Control	C_NL	1	48	2	19	6	6	359	3555	65	0.100984529
2019	UG15F199P006	6	Control	C_NL	1	69	2	36	15	6	522	4467	185	0.116856951
2019	UG15F228P016	6	Control	C_NL	1	110					253	4710	97	0.053715499
2019	UG15F228P016	6	Control	C_NL	1	69	2	49	16	5	448	7548	43	0.059353471
2019	UG15F228P016	6	Control	C_NL	1	69	3	74	24	4	231	5479	130	0.042160978
2019	UG15F192P012	6	Control	C_NL	1	48	3	42	14	6	1588	13906	514	0.114195311
2019	UG15F192P012	6	Control	C_NL	1	69	2	41	12	5	570	4217	257	0.13516718
2019	UG15F192P012	6	Control	C_NL	1	78		85.5	19	4	844	9253	310	0.09121366
2019	UG15F222P017	6	Control	C_NL	1	62	2	15	6	5	400	4823	74	0.082935932
2019	UG15F222P017	6	Control	C_NL	1	92		25	15	4	158	4668	106	0.033847472
2019	UG15F222P017	6	Control	C_NL	1	90		102	38	2
2019	NASE 2	6	Control	C_NL	1	58		12	8	4	132	1210	4	0.109090909
2019	NASE 3	6	Control	C_NL	1	55	3	53	23	4	585	6653	180	0.087930257
2019	NASE 3	6	Control	C_NL	1	112	3	53	24	5	599	7087	232	0.084520954
2019	NASE 3	6	Control	C_NL	0					0
2019	NASE 13	6	Control	C_NL	1	78	3	100.6666667	29	5	211	2806	36	0.075196009
2019	NASE 13	6	Control	C_NL	1	78	2	76	25	5	170	2743	36	0.061975939
2019	NASE 13	6	Control	C_NL	1	48	2	53	14	5	114	3654	12	0.031198686
2019	NASE 14	6	Control	C_NL	1	139		56	22	4	728	10024	231	0.072625698
2019	NASE 14	6	Control	C_NL	1	145		62	22	4	192	3452	80	0.05561993
2019	UG15F302P016	6	Control	C_NL	1	112	3	82	20	4	1380	10073	648	0.136999901
2019	UG15F302P016	6	Control	C_NL	1	112	3	91	23	5	259	5231	108	0.049512522
2019	UG15F302P016	6	Control	C_NL	1	112	3	72	20	5	689	8565	182	0.080443666
2019	UG15F302P016	6	Control	C_NL	1	69	3	71	22	4	682	8590	290	0.079394645
2020	UG15F178P006	1	Red light	ML	1	75	3	43.66666667	22	6	353	16178	216	0.021819755
2020	UG15F178P006	1	Red light	ML	1	68	3				6	65	4	0.092307692
2020	UG15F178P006	1	Red light	LL	1	68	3				474	5871	156	0.08073582
2020	UG15F178P006	1	Red light	LL	1	68	3				29	224	32	0.129464286
2020	UG15F199P006	1	Red light	ML	1	68	2	49	23	8	752	15040	467	0.05
2020	UG15F199P006	1	Red light	ML	1	68	2	31	12	9	391	6422	55	0.06088446
2020	UG15F199P006	1	Red light	LL	1	68	3	48	27	9	378	6731	155	0.056158075
2020	UG15F199P006	1	Red light	LL	1	76	3				4	50	15	0.08
2020	UG15F228P016	1	Red light	ML	1	65	2				0	112	0	0
2020	UG15F228P016	1	Red light	LL	1	68	3	52	25	4	322	8734	274	0.036867415
2020	UG15F192P012	1	Red light	ML	1	64	3	52	25	8	1052	14456	215	0.072772551
2020	UG15F192P012	1	Red light	LL	1	64	3				15	43	83	0.348837209
2020	UG15F222P017	1	Red light	ML	1	63	3	19.5	11	6	1669	3022	1277	0.552283256
2020	UG15F222P017	1	Red light	ML	1	43	2	50	25	5	959	27343	240	0.035072962
2020	UG15F222P017	1	Red light	LL	1	68	3	56	26		14	243	13	0.057613169
2020	NASE 3	1	Red light	LL	1	102	3	74	41	7	4395	12473	2502	0.3523611
2020	NASE 13	1	Red light	ML	1	75	2	83	35	6	533	9076	183	0.058726311
2020	NASE 13	1	Red light	LL	1	24	2	22	18		5	21	6	0.238095238
2020	NASE 13	1	Red light	LL	1	24	2	20	15	10	180	7270	11	0.024759285
2020	NASE 14	1	Red light	ML	1	75	3	22	13	7	616	8684	324	0.070935053
2020	NASE 14	1	Red light	LL	1	90	3	23	26	8	66	1687	44	0.039122703
2020	NASE 14	1	Red light	LL	1	78	3	66.33333333	37		9	160	12	0.05625
2020	UG15F302P016	1	Red light	LL	1	62	3	56	26	6	872	15284	556	0.057053127
2020	UG15F302P016	1	Red light	LL	1	72	3	73	24		10	200	74	0.05
2020	UG15F178P006	1	Control	C_NL	1	68	3	59	28	7	1983	20216	476	0.098090621
2020	UG15F178P006	1	Control	C_NL	1	81	3	65	28	7	690	11970	498	0.05764411
2020	UG15F199P006	1	Control	C_NL	1	68	3	51.5	17	7	575	5871	277	0.097939022
2020	UG15F199P006	1	Control	C_NL	1	65	3	44	19	5	623	11590	341	0.053753236
2020	UG15F199P006	1	Control	C_NL	1	65	3	36	22	7	886	10297	655	0.086044479
2020	UG15F228P016	1	Control	C_NL	1	108	3	68	30		4	250	1	0.016
2020	UG15F228P016	1	Control	C_NL	1	81	3				24	477	0	0.050314465
2020	UG15F192P012	1	Control	C_NL	1	64	3	60	27	6	1874	84732	925	0.022116792
2020	UG15F192P012	1	Control	C_NL	1						35	504	0	0.069444444
2020	UG15F222P017	1	Control	C_NL	1	62	3	70	26	6	408	8356	95	0.04882719
2020	UG15F222P017	1	Control	C_NL	1	95	3	108	36		0	305	0	0
2020	NASE 3	1	Control	C_NL	1	75	4	85	24	7	4071	20670	2534	0.196952104
2020	NASE 3	1	Control	C_NL	1	75	4	70	20	6	1617	18130	1160	0.089189189
2020	NASE 13	1	Control	C_NL	1	20	2	20	12	7	380	7688	45	0.04942768
2020	NASE 13	1	Control	C_NL	1	20	2	26	9	3	91	2245	3	0.040534521
2020	NASE 13	1	Control	C_NL	1	39	2	28	9	7	215	4563	45	0.047118124
2020	NASE 14	1	Control	C_NL	1	95	3	53	29	7	985	11679	694	0.084339413
2020	NASE 14	1	Control	C_NL	1	68	3	47	34		16	906	15	0.017660044
2020	NASE 14	1	Control	C_NL	1	106	2	78	29	7	1008	14134	407	0.071317391
2020	UG15F302P016	1	Control	C_NL	1	81	3	84.5	28	7	334	6298	210	0.053032709
2020	UG15F302P016	1	Control	C_NL	1	75	3	67.5	20	6	706	6659	311	0.106021925
2020	UG15F302P016	1	Control	C_NL	1	95	3				13	240	10	0.054166667
2020	NASE 3	2	Red light	LL	1	75	4	61	33	6	2997	8889	2749	0.337158286
2020	NASE 3	2	Red light	ML	1	75	4	43	18	4	1675	7109	583	0.235616824
2020	NASE 3	2	Red light	ML	1	77	4				8	68	0	0.117647059
2020	NASE 13	2	Red light	LL	1	34	2	18	11	10	192	2738	24	0.070124178
2020	NASE 13	2	Red light	LL	1	68	2	45	27	9	200	2189	37	0.091365921
2020	NASE 13	2	Red light	ML	1	35	2	19	13		10	132	2	0.075757576
2020	NASE 13	2	Red light	ML	1	25	2	15	14	7	165	2854	21	0.057813595
2020	NASE 14	2	Red light	LL	1	72	3	39	33	5	765	9764	219	0.078349037
2020	NASE 14	2	Red light	ML	1	87	3	23	21	8	433	6719	270	0.064444114
2020	NASE 14	2	Red light	ML	1	93	3	27	24	7	250	5166	138	0.048393341
2020	UG15F302P016	2	Red light	LL	1	61	2				16	5	15	3.2
2020	UG15F302P016	2	Red light	LL	1	73	3	54	23	7	638	14242	381	0.044797079
2020	UG15F302P016	2	Red light	ML	1	72	3	53.5	25	6	509	12253	179	0.041540847
2020	UG15F302P016	2	Red light	ML	1	68	3
2020	UG15F178P006	2	Red light	ML	1	71	3	48.5	32	8	366	3365	308	0.108766716
2020	UG15F178P006	2	Red light	ML	1	76	4	53	39	8	1056	18136	513	0.058226731
2020	UG15F178P006	2	Red light	LL	1	68	3	50	38	10	929	15496	709	0.059950955
2020	UG15F178P006	2	Red light	LL	1	75	3	42.5	32		161	836	121	0.192583732
2020	UG15F199P006	2	Red light	ML	1	67	3	38	19	9	894	9206	357	0.09711058
2020	UG15F199P006	2	Red light	LL	1	68	3	36	29		25	500	14	0.05
2020	UG15F228P016	2	Red light	LL	1	60	2	44	22	8	327	4320	254	0.075694444
2020	UG15F228P016	2	Red light	LL	1	68	2	48	25		26	338	36	0.076923077
2020	UG15F192P012	2	Red light	ML	1	75	3	53.25	23	6	585	9085	417	0.064391855
2020	UG15F192P012	2	Red light	ML	1	68	3	57.5	26	6	730	8869	451	0.082309167
2020	UG15F192P012	2	Red light	LL	1	72	2	56.5	23		14	61	30	0.229508197
2020	UG15F222P017	2	Red light	ML	1	67	3	15	10	8	95	4150	54	0.022891566
2020	UG15F222P017	2	Red light	LL	1	80	2	44	28		21	891	18	0.023569024
2020	NASE 2	2	Red light	ML	1	35	3	10	5	11	265	1935	147	0.136950904
2020	UG15F178P006	2	Control	C_NL	1	75	3	50	35	8	1238	19119	1039	0.064752341
2020	UG15F178P006	2	Control	C_NL	1	75	3	49	35		69	1024	41	0.067382813
2020	UG15F178P006	2	Control	C_NL	1	75	4	62	36	8	1855	66476	974	0.027904808
2020	UG15F228P016	2	Control	C_NL	1	68	2	41.5	21	6	18	314	0	0.057324841
2020	UG15F228P016	2	Control	C_NL	1	68	2	33.5	17	9	283	5347	118	0.052926875
2020	UG15F192P012	2	Control	C_NL	1		3
2020	UG15F192P012	2	Control	C_NL	1	87	3	81	31	8	1004	10189	737	0.098537639
2020	UG15F192P012	2	Control	C_NL	1	75	3	51	28		73	303	24	0.240924092
2020	UG15F222P017	2	Control	C_NL	1	65	3	52	32	7	474	10854	245	0.043670536
2020	UG15F222P017	2	Control	C_NL	1	68	3	56	32	8	885	11918	120	0.074257426
2020	UG15F222P017	2	Control	C_NL	1	102	3	81	40	7	338	9251	231	0.036536591
2020	NASE 3	2	Control	C_NL	1	108	3	81	49		75	354	52	0.211864407
2020	NASE 3	2	Control	C_NL	1	108	3				32	192	1	0.166666667
2020	NASE 13	2	Control	C_NL	1	72	3	75	31	9	959	17442	72	0.054982227
2020	NASE 13	2	Control	C_NL	1	71	3	88.5	34	9	991	19302	390	0.05134183
2020	NASE 13	2	Control	C_NL	1	65	2	65.66666667	36		61	228	13	0.26754386
2020	NASE 14	2	Control	C_NL	1	75	3	71	46		45	626	17	0.071884984
2020	NASE 14	2	Control	C_NL	1	62	2	23	15	7	495	4317	204	0.11466296
2020	UG15F302P016	2	Control	C_NL	1	70	2	43	23	8	525	12850	298	0.040856031
2020	UG15F302P016	2	Control	C_NL	1	53	3	47.66666667	20	6	1366	15822	524	0.086335482
2020	UG15F302P016	2	Control	C_NL	1	54	3	47	23	9	343	5362	229	0.063968668
2020	UG15F302P016	2	Control	C_NL	1	68	3	56	29	6	758	14742	353	0.051417718
2020	UG15F178P006	3	Red light	LL	1	68	3	49	26	6	1039	8401	904	0.123675753
2020	UG15F178P006	3	Red light	ML	1	68	4	50	30	9	1085	10112	768	0.107298259
2020	UG15F199P006	3	Red light	LL	1	96	2	26.5	17	9	561	8118	359	0.069105691
2020	UG15F199P006	3	Red light	LL	1	99	2	34	22	9	365	5801	79	0.062920186
2020	UG15F228P016	3	Red light	HL	1	68	2				108	2517	62	0.042908224
2020	UG15F228P016	3	Red light	HL	1	80	3	46	25	7	93	3004	29	0.030958722
2020	UG15F228P016	3	Red light	HL	1	62	2				12	73	1	0.164383562
2020	UG15F192P012	3	Red light	HL	1	86	3	51	21	8	125	8102	77	0.015428289
2020	UG15F192P012	3	Red light	HL	1	86	2				2	15	0	0.133333333
2020	UG15F192P012	3	Red light	HL	1	83	2	26.5	11		15	270	24	0.055555556
2020	NASE 3	3	Red light	ML	1	96	3	60	35	7	1053	6929	656	0.151969981
2020	NASE 3	3	Red light	LL	1	83	3	59	38	9	866	6811	595	0.127147262
2020	NASE 3	3	Red light	LL	1	96	3	40	35		67	115	29	0.582608696
2020	NASE 13	3	Red light	ML	1	36	2	8.25	9	6	78	1092	1	0.071428571
2020	NASE 13	3	Red light	ML	1	57	3	48	29	10	153	2376	27	0.064393939
2020	NASE 13	3	Red light	LL	1	78	3	60	31	8	405	6129	41	0.066079295
2020	NASE 14	3	Red light	LL	1	65	3	23.5	23	8	539	7360	265	0.073233696
2020	NASE 14	3	Red light	LL	1	79	3	25.5	21		37	410	101	0.090243902
2020	UG15F302P016	3	Red light	ML	1	67	3	45	24	9	983	24655	687	0.039870209
2020	UG15F302P016	3	Red light	ML	1	66	3	58.5	20	8	1087	24416	576	0.044519987
2020	UG15F302P016	3	Red light	LL	1	48	3	38.5	21	7	634	8795	146	0.072086413
2020	UG15F302P016	3	Red light	LL	1	66	3				15	487	126	0.030800821
2020	UG15F178P006	3	Control	C_NL	1	104	3				25	2158	14	0.011584801
2020	UG15F178P006	3	Control	C_NL	1	68	4
2020	UG15F178P006	3	Control	C_NL	1	68	3	53	21	8	1189	20431	601	0.058195879
2020	UG15F199P006	3	Control	C_NL	1	88	3	52.8	46		38	456	0	0.083333333
2020	UG15F228P016	3	Control	C_NL	1	72	3	65	34	6	427	4676	316	0.091317365
2020	UG15F228P016	3	Control	C_NL	1	68	2	74	30		120	1661	0	0.072245635
2020	UG15F192P012	3	Control	C_NL	1	96	3	69	20	6	992	6372	555	0.155681105
2020	UG15F192P012	3	Control	C_NL	1	75	3	47	17		27	317	21	0.085173502
2020	UG15F192P012	3	Control	C_NL	1	75	3	84.33333333	36	5	811	12721	684	0.06375285
2020	UG15F222P017	3	Control	C_NL	1	104	4	80	55	7	771	10019	64	0.076953788
2020	NASE 3	3	Control	C_NL	1	68	4	56	19	6	2157	16746	1208	0.128806879
2020	NASE 3	3	Control	C_NL	1	104	3	53	40		108	755	76	0.143046358
2020	NASE 13	3	Control	C_NL	1	39	2				270	3685	50	0.073270014
2020	NASE 14	3	Control	C_NL	1	104	3	63	52		18	842	10	0.021377672
2020	NASE 14	3	Control	C_NL	1	150	3	93	50	6	807	6522	318	0.123735051
2020	NASE 14	3	Control	C_NL	1	116	3	70	31	7	629	8589	315	0.073233205
2020	UG15F302P016	3	Control	C_NL	1	68	3	75	34	6	1066	12470	582	0.085485164
2020	UG15F302P016	3	Control	C_NL	1	68	3	65.5	32	7	931	21115	526	0.044091878
2020	UG15F302P016	3	Control	C_NL	1	83		65.5	24	7	1035	12712	489	0.081419132
2020	UG15F302P016	3	Control	C_NL	1	68	3	72	22	5	703	12151	486	0.057855321
2020	NASE 3	4	Red light	LL	1	104	2				103	830	47	0.124096386
2020	NASE 3	4	Red light	LL	1	75	4				720	5072	102	0.141955836
2020	NASE 3	4	Red light	ML	1	75	3				1137	6822	858	0.166666667
2020	NASE 3	4	Red light	ML	1	75	3	62	24	5	349	2579	213	0.135323769
2020	NASE 13	4	Red light	LL	1	39	2	34.33333333	16	5	352	4802	86	0.073302791
2020	NASE 13	4	Red light	LL	1	45	2	31.5	18	7	107	4475	9	0.023910615
2020	NASE 13	4	Red light	ML	1	20	2	23.5	10	7	0	1346	0	0
2020	NASE 13	4	Red light	ML	1	24	2	12.5	8	6	109	2107	20	0.051732321
2020	NASE 14	4	Red light	ML	1	84	2	33.5	31	6	557	9804	121	0.056813545
2020	NASE 14	4	Red light	ML	1	88	2	42.66666667	18	4	82	1813	50	0.045228902
2020	UG15F302P016	4	Red light	LL	1	64	3	38.5	26	7	285	7129	151	0.039977556
2020	UG15F302P016	4	Red light	LL	1	64	3	51.7	25	5	950	20867	284	0.045526429
2020	UG15F302P016	4	Red light	ML	1	78	2	31.6	22	6	340	6431	69	0.052868916
2020	UG15F178P006	4	Red light	ML	1	88	2	35.25	20	6	190	3006	116	0.063206919
2020	UG15F178P006	4	Red light	ML	1	108	3	38.5	21	6	175	2210	102	0.07918552
2020	UG15F178P006	4	Red light	LL	1	83	3	27	20	8	527	8095	397	0.065101915
2020	UG15F199P006	4	Red light	ML	1	63	3	39.5	16	10	279	3190	163	0.087460815
2020	UG15F199P006	4	Red light	ML	1	96	3	32	27	9	424	6241	159	0.06793783
2020	UG15F228P016	4	Red light	ML	1	83	2	52.35	32	6	422	6745	155	0.062564863
2020	UG15F228P016	4	Red light	ML	1	88	2	52.6	32	7	299	4094	63	0.073033708
2020	UG15F228P016	4	Red light	LL	1	75	3	64	36	5	471	11267	135	0.041803497
2020	UG15F228P016	4	Red light	LL	1	75	3	49	32	7	286	5804	170	0.049276361
2020	UG15F192P012	4	Red light	ML	1	63	3	54.5	33	6	153	3963	54	0.038607116
2020	UG15F192P012	4	Red light	ML	1	63	3	35.8	22	5	497	6273	133	0.079228439
2020	UG15F192P012	4	Red light	LL	1	83		5.5	3	5	321	4417	49	0.07267376
2020	UG15F192P012	4	Red light	LL	1	72	3	45	17	6	673	5393	402	0.124791396
2020	UG15F222P017	4	Red light	ML	1	83	3	65.1	40	7	810	15522	198	0.052183997
2020	UG15F222P017	4	Red light	LL	1	140	3	79.2	42	3	0	437	0	0
2020	UG15F222P017	4	Red light	LL	1	68	3	32	22	6	279	5569	83	0.050098761
2020	NASE 2	4	Red light	LL	1	187	3				15	146	0	0.102739726
2020	UG15F178P006	4	Control	C_NL	1	75	4	50.5	30	5	1033	19874	426	0.051977458
2020	UG15F178P006	4	Control	C_NL	1	97	2	53.66666667	29	8	815	7990	508	0.102002503
2020	UG15F178P006	4	Control	C_NL	1	96	2	48	36	8	530	6818	334	0.077735406
2020	UG15F199P006	4	Control	C_NL	1	68	3	31.25	27	9	1035	12000	545	0.08625
2020	UG15F199P006	4	Control	C_NL	1	72	3	20.5	13	7	543	3145	294	0.172655008
2020	UG15F199P006	4	Control	C_NL	1	75	3	23	19	6	376	4858	216	0.077398106
2020	UG15F228P016	4	Control	C_NL	1	68	3	43.5	32	8	357	4188	147	0.085243553
2020	UG15F228P016	4	Control	C_NL	1	75	2	44.5	24	8	210	3140	41	0.066878981
2020	UG15F192P012	4	Control	C_NL	1	66	3	50	30	6	363	2936	248	0.123637602
2020	UG15F192P012	4	Control	C_NL	1	68	3	66	30	6	1063	11106	552	0.095714028
2020	UG15F192P012	4	Control	C_NL	1	53	3	26.5	15	6	405	3810	158	0.106299213
2020	UG15F222P017	4	Control	C_NL	1	104	3	64.5	40	7	254	5908	126	0.042992552
2020	UG15F222P017	4	Control	C_NL	1	68	3	44.5	25	8	312	6507	155	0.047948363
2020	UG15F222P017	4	Control	C_NL	1	49	3	21	15	8	390	6826	203	0.057134486
2020	UG15F222P017	4	Control	C_NL	1	68	3	57.5	32	8	456	11983	174	0.03805391
2020	NASE 3	4	Control	C_NL	1	75	4				699	6523	246	0.107159283
2020	NASE 3	4	Control	C_NL	1	75
2020	NASE 13	4	Control	C_NL	1	68	3	75.5	36	10	510	9027	10	0.056497175
2020	NASE 13	4	Control	C_NL	1	46	2	62.5	35	8	425	5738	54	0.074067619
2020	NASE 13	4	Control	C_NL	1	60	3	55.5	19	8	556	7161	121	0.077642787
2020	NASE 14	4	Control	C_NL	1	109	3	80.83333333	32	6	651	10684	201	0.060932235
2020	NASE 14	4	Control	C_NL	1	122	3	57.5	28	6	292	3170	157	0.092113565
2020	UG15F302P016	4	Control	C_NL	1	75	2	71	28	9	672	10817	269	0.062124434
2020	UG15F302P016	4	Control	C_NL	1	58	3	34.5	18	7	424	12708	270	0.03336481
2020	UG15F302P016	4	Control	C_NL	1	88	3	74	26	6	786	31879	316	0.024655729
2020	UG15F228P016	5	Red light	LL	1	76	3	51	26	8	404	8088	168	0.049950544
2020	UG15F192P012	5	Red light	LL	1	68	3	55	26	6	787	10906	440	0.072162113
2020	UG15F192P012	5	Red light	LL	1	106	3	51	21	8	198	2101	94	0.094240838
2020	UG15F192P012	5	Red light	ML	1	68	3	45	23	8	461	8047	85	0.05728843
2020	UG15F222P017	5	Red light	LL	1	62	3	63	33	6	582	6788	114	0.08573954
2020	UG15F222P017	5	Red light	ML	1	64	3	25.5	15	7	490	7274	82	0.067363211
2020	UG15F222P017	5	Red light	ML	1	74	2	47.5	29	5	431	7114	122	0.060584762
2020	NASE 2	5	Red light	LL	1	75	3	25	18	8	709	5255	243	0.134919125
2020	UG15F178P006	5	Red light	HL	1	75	3	29	25	6	119	1880	39	0.063297872
2020	UG15F178P006	5	Red light	HL	1	76	3	36	26	7	313	6654	100	0.047039375
2020	UG15F178P006	5	Red light	HL	1	76	3	37	26	8	234	13803	90	0.016952836
2020	UG15F199P006	5	Red light	HL	1	68	3	34	28	7	144	4955	133	0.029061554
2020	UG15F199P006	5	Red light	HL	1	78	3	34	9	9	45	1504	16	0.029920213
2020	UG15F199P006	5	Red light	HL	1	105	3	25	18	8	64	1009	27	0.063429138
2020	UG15F199P006	5	Red light	HL	1	80	3	30	25	8	178	1457	98	0.12216884
2020	NASE 3	5	Red light	ML	1	74	4	70	36	5	779	7128	441	0.109287318
2020	NASE 3	5	Red light	ML	1	69	3	39	19		81	1162	47	0.069707401
2020	NASE 3	5	Red light	LL	1	72	4	53	30	4	828	4943	413	0.16750961
2020	NASE 13	5	Red light	ML	1	68	3	88.33333333	29	8	1386	22479	185	0.061657547
2020	NASE 13	5	Red light	ML	1	41	3	35	10	10	92	1431	38	0.064290706
2020	NASE 13	5	Red light	LL	1	46	2	23	18	9	195	2166	57	0.090027701
2020	NASE 13	5	Red light	LL	1	28	2	57	21	9	319	4111	61	0.077596692
2020	NASE 14	5	Red light	ML	1	68	2	28	21	7	215	3413	137	0.062994433
2020	NASE 14	5	Red light	LL	1	76	3	31	34	6	477	5656	226	0.084335219
2020	UG15F302P016	5	Red light	ML	1	65	3	58	25	9	321	20774	215	0.015452007
2020	UG15F302P016	5	Red light	ML	1	59	3	43	23	6	642	19572	127	0.032801962
2020	UG15F302P016	5	Red light	LL	1	46	3	42	21	7	1108	10820	254	0.102402957
2020	UG15F178P006	5	Control	C_NL	1	117	3	87.66666667	33	7	1031	17978	650	0.05734787
2020	UG15F178P006	5	Control	C_NL	1	68	3	53.5	27	6	969	14575	514	0.066483705
2020	UG15F178P006	5	Control	C_NL	1	71	3	52.5	29	7	1669	19174	843	0.087044957
2020	UG15F199P006	5	Control	C_NL	1	63	3	34	19	10	529	4312	387	0.122680891
2020	UG15F199P006	5	Control	C_NL	1	116	3	51	35	7	396	3303	165	0.119891008
2020	UG15F199P006	5	Control	C_NL	1	76	3	30.75	20	8	616	10961	326	0.056199252
2020	UG15F228P016	5	Control	C_NL	1	74	3	50	28	6	303	7418	59	0.040846589
2020	UG15F228P016	5	Control	C_NL	1	76	2	26	17	8	176	3016	34	0.058355438
2020	UG15F192P012	5	Control	C_NL	1	92		65	25	5	596	12798	387	0.046569777
2020	UG15F192P012	5	Control	C_NL	1	71	3	54.75	20	7	709	10551	379	0.067197422
2020	UG15F192P012	5	Control	C_NL	1	70	3				237	2936	0	0.080722071
2020	UG15F222P017	5	Control	C_NL	1	76	4	76.5	34	7	390	13880	153	0.028097983
2020	UG15F222P017	5	Control	C_NL	1	60	2	31	27	8	168	4101	18	0.040965618
2020	UG15F222P017	5	Control	C_NL	1	49	3	47.75	27	9	278	8221	203	0.033815837
2020	NASE 3	5	Control	C_NL	1	76	4	86	36	9	1958	15921	1079	0.122982225
2020	NASE 3	5	Control	C_NL	1	108	3	72.5	32	7	2116	6942	703	0.304811294
2020	NASE 3	5	Control	C_NL	1	76	3	59	27	8	875	8563	537	0.102183814
2020	NASE 13	5	Control	C_NL	1	20	3	92.75	36	8	1125	14082	75	0.07988922
2020	NASE 13	5	Control	C_NL	1	74	3	90	41	9	621	8889	132	0.069861627
2020	NASE 13	5	Control	C_NL	1	53	2	31	17	10	227	3998	48	0.056778389
2020	NASE 14	5	Control	C_NL	1	131	3				129	1789	0	0.072107323
2020	NASE 14	5	Control	C_NL	1	78	3	41	30	5	1157	12642	344	0.091520329
2020	UG15F302P016	5	Control	C_NL	1	66	3	61.5	26	10	500	8434	316	0.059283851
2020	UG15F302P016	5	Control	C_NL	1	66	2	62	24	8	581	7738	325	0.075084001
2020	UG15F302P016	5	Control	C_NL	1	68	3	64	28	7	785	15718	634	0.049942741
2020	NASE 3	6	Red light	LL	1	148	3	86	41	7	358	1887	225	0.189719131
2020	NASE 3	6	Red light	ML	1	80	3	25	19	5	232	2698	120	0.085989622
2020	NASE 3	6	Red light	ML	1	97	3	33	25	6	172	3720	125	0.046236559
2020	NASE 13	6	Red light	LL	1	89	3	75	28	8	325	5404	39	0.060140637
2020	NASE 13	6	Red light	LL	1	41	3	71	36	8	137	1948	16	0.070328542
2020	NASE 13	6	Red light	ML	1	61		52	28	6	164	2648	25	0.061933535
2020	NASE 13	6	Red light	ML	1	39	2	14	8	9	64	868	15	0.073732719
2020	UG15F302P016	6	Red light	LL	1	73	3	54.5	22	6	1278	20335	503	0.062847308
2020	UG15F302P016	6	Red light	LL	1	76	3	57	23	7	549	6939	171	0.079118029
2020	UG15F302P016	6	Red light	ML	1	62	3	22	13	7	475	8908	109	0.053322856
2020	UG15F302P016	6	Red light	ML	1	90	3	34	11	7	362	9728	280	0.037212171
2020	UG15F228P016	6	Red light	ML	1	78	3	50	15	7	130	4393	18	0.029592534
2020	UG15F228P016	6	Red light	ML	1	75	3	29	11	6	46	899	5	0.051167964
2020	UG15F228P016	6	Red light	LL	1	76	3	45	19	6	167	3600	84	0.046388889
2020	UG15F228P016	6	Red light	LL	1	75	3	43	17	8	188	7026	116	0.026757757
2020	UG15F192P012	6	Red light	ML	1	73	3	45	17	6	405	8490	162	0.04770318
2020	UG15F192P012	6	Red light	ML	1	72	3	48	17	5	319	6494	138	0.049122267
2020	UG15F192P012	6	Red light	LL	1	68	3	59	24	4	740	12801	222	0.057807984
2020	UG15F192P012	6	Red light	LL	1	74	3	45	20	5	822	10481	192	0.078427631
2020	UG15F222P017	6	Red light	ML	1	76	3	25	14	7	312	10552	96	0.029567854
2020	UG15F222P017	6	Red light	LL	1	55	3	19	10	6	529	22902	195	0.023098419
2020	UG15F222P017	6	Red light	LL	1	64	2	49	21	5	0	1453	0	0
2020	UG15F178P006	6	Red light	ML	1	67	3	56	29	5	768	16883	462	0.045489546
2020	UG15F178P006	6	Red light	ML	1	51	3	28.5	13	7	843	6641	298	0.126938714
2020	UG15F178P006	6	Red light	LL	1	69	3	47.66666667	23	6	709	9519	461	0.074482614
2020	UG15F178P006	6	Red light	LL	1	73	3	43	26	9	530	7146	347	0.074167366
2020	UG15F199P006	6	Red light	ML	1	84	2	40	19	8	196	2538	122	0.077226162
2020	UG15F199P006	6	Red light	LL	1	76	3	42	23	10	592	10507	259	0.05634339
2020	UG15F199P006	6	Red light	LL	1	62	3	39	21	9	1079	19837	575	0.054393305
2020	UG15F178P006	6	Control	C_NL	1	76	3				438	6620	167	0.066163142
2020	UG15F178P006	6	Control	C_NL	1	62	3				81	1206	28	0.067164179
2020	UG15F178P006	6	Control	C_NL	1	76	3	57	34	9	796	8872	419	0.089720469
2020	UG15F199P006	6	Control	C_NL	1	64	3	44.25	19	8	796	11829	456	0.067292248
2020	UG15F199P006	6	Control	C_NL	1	79	2	39.5	19	8	409	5165	178	0.079186834
2020	UG15F199P006	6	Control	C_NL	1	62	3	31	18	10	435	9242	289	0.047067734
2020	UG15F228P016	6	Control	C_NL	1	69	2	40.5	22	8	261	3671	30	0.071097794
2020	UG15F228P016	6	Control	C_NL	1	103	3	56.5	24	7	379	5822	54	0.065097905
2020	UG15F192P012	6	Control	C_NL	1	53	3	39	25	6	639	7153	248	0.089333147
2020	UG15F192P012	6	Control	C_NL	1	130	3	94	31	8	186	20270	66	0.009176122
2020	UG15F192P012	6	Control	C_NL	1	124	3	92.75	28	7	200	3850	120	0.051948052
2020	UG15F222P017	6	Control	C_NL	1	60	3	70	26	7	366	8513	162	0.042993069
2020	UG15F222P017	6	Control	C_NL	1	69	3	51.75	26	8	494	15051	156	0.032821739
2020	UG15F222P017	6	Control	C_NL	1	63	3	87	32	7	219	7022	113	0.031187696
2020	NASE 2	6	Control	C_NL	1	57	3	23	15	8	877	9362	189	0.093676565
2020	NASE 3	6	Control	C_NL	1	76	4	91	47	4	2000	11377	743	0.175793267
2020	NASE 3	6	Control	C_NL	1	97	4	94	45	2	1168	7125	568	0.163929825
2020	NASE 3	6	Control	C_NL	1	113	3				107	1316	31	0.081306991
2020	NASE 13	6	Control	C_NL	1	66	3	66.25	26	7	693	8876	129	0.07807571
2020	NASE 14	6	Control	C_NL	1	150	3	70	35	2	166	2453	55	0.067672238
2020	NASE 14	6	Control	C_NL	1	142	3	73.25	45	6	485	5972	270	0.081212324
2020	NASE 14	6	Control	C_NL	1	127	3	43.5	35	6	336	4195	155	0.080095352
2020	UG15F302P016	6	Control	C_NL	1	64	2	61	21	9	519	11943	363	0.043456418
2020	UG15F302P016	6	Control	C_NL	1	69	3	67.5	31	5	718	18997	419	0.037795441
2020	UG15F302P016	6	Control	C_NL	1	46	3	26	11	8	542	8328	337	0.065081652
