# Supplementary material for: Flowering and fruit-set in cassava under extended red-light photoperiod supplemented with plant-growth regulators and pruning
Source: BMC Plant Biol. 2023 Jun 23;23:335. doi: 10.1186/s12870-023-04349-x (PMC10288747; doi:10.1186/s12870-023-04349-x)
Supplement: Supplementary file 2 — Additional file 2. [file 12870_2023_4349_MOESM2_ESM.csv]

Season	Genotype	Block	Treatment	RedLight_Intensity	Fork	DF_T1	Tier1_Branches	Ht_T1	Nodes_T1	Tiers	Pistillates	Staminates	Fruits	Pist_Stam
2019	UG15F265P001	1	Red light	LL	1	73	3	86	26	3
2019	UG15F265P001	1	Red light	LL	1	76	2	52	24		2	230	2	0.008695652
2019	UG15F265P001	1	Red light	ML	1	73		76	28	3
2019	UG15F265P001	1	Red light	ML	1	87	3	72	22	4	4	240	1	0.016666667
2019	UG15F171P506	1	Red light	LL	1	84		78	34	3	7	79	1	0.088607595
2019	UG15F171P506	1	Red light	LL	1	97	3	50	19		3	62	3	0.048387097
2019	UG15F171P506	1	Red light	ML	1	87	3	73	60		6	604	6	0.009933775
2019	UG15F171P506	1	Red light	ML	1	88		84	33	2
2019	UG15F190P001	1	Red light	LL	1	69	3	86	23	5	1142	3903	416	0.292595439
2019	UG15F190P001	1	Red light	LL	1	69	3	74	28	5	484	5277	252	0.09171878
2019	UG15F190P001	1	Red light	ML	1	76	3	86	26	5	386	2222	164	0.173717372
2019	UG15F190P001	1	Red light	ML	1	62	4	91	29		302	0	4
2019	UG15F180P005	1	Red light	LL	1	69	2	44	20	6	560	1913	254	0.292733926
2019	UG15F180P005	1	Red light	LL	1	69	2	28	16	6	233	1453	61	0.16035788
2019	UG15F180P005	1	Red light	ML	1	62	2	63	28		82	633	62	0.129541864
2019	UG15F180P005	1	Red light	ML	1	69	3	45	14	5	598	8445	279	0.070811131
2019	UG15F039P015	1	Red light	HL	1	66	2	41	21	3	0	26	0	0
2019	UG15F039P015	1	Red light	HL	1	112	2	56	26		9	43	6	0.209302326
2019	UG15F039P015	1	Red light	HL	1	97	2	50	22	3	6	42	3	0.142857143
2019	UG15F239P002	1	Red light	HL	1	73	3	49	29	3	0	32	0	0
2019	UG15F239P002	1	Red light	HL	1	110	3	43	29	4	0	25	0	0
2019	UG15F239P002	1	Red light	HL	1	98	3	45	29		33	270	7	0.122222222
2019	UG15F239P002	1	Red light	HL	1	73	4	31	27	5	3	28	1	0.107142857
2019	UG15F056P001	1	Red light	HL	1	124	3	55	20	3	5	37	0	0.135135135
2019	UG15F056P001	1	Red light	HL	1	73	2	68	20	5
2019	UG15F056P001	1	Red light	HL	1	73	2	62	26	6	34	300	3	0.113333333
2019	UG15F056P001	1	Red light	HL	1	73		117	29	3
2019	TME 204	1	Red light	HL	1	55	2	16	12	4	2	9	2	0.222222222
2019	TME 204	1	Red light	HL	1	66	3	79	31		7	48	5	0.145833333
2019	TME 204	1	Red light	HL	1	73	3	101	30	4	79	301	23	0.262458472
2019	Aladoalado	1	Red light	ML	1	124		56	40	4	12	213	8	0.056338028
2019	UG15F079P001	1	Red light	ML	1	76	2	79	24	4	34	618	6	0.055016181
2019	UG15F079P001	1	Red light	LL	1	87		120	38		0	12	0	0
2019	UG15F079P001	1	Red light	LL	1	87	3	62	24	4	32	383	7	0.083550914
2019	UG15F265P001	1	Control	C_NL	1	97	2	77	30	4	8	281	1	0.028469751
2019	UG15F265P001	1	Control	C_NL	1	83	2	55	30	3	3	39	1	0.076923077
2019	UG15F265P001	1	Control	C_NL	1	110	2	73	26	3	6	171	0	0.035087719
2019	UG15F171P506	1	Control	C_NL	1	110	3	78	31	3	64	941	13	0.068012752
2019	UG15F171P506	1	Control	C_NL	1	127		79	30	4	241	4048	58	0.059535573
2019	UG15F171P506	1	Control	C_NL	1	139		144	46	2	0	25	0	0
2019	UG15F190P001	1	Control	C_NL	1	76	2	106	31	5	881	8923	350	0.09873361
2019	UG15F190P001	1	Control	C_NL	1	110	3	84	29	5	327	2840	88	0.115140845
2019	UG15F190P001	1	Control	C_NL	1	134		98	40	3
2019	UG15F180P005	1	Control	C_NL	1	48	2	25	13	4	201	1552	74	0.129510309
2019	UG15F180P005	1	Control	C_NL	1	87	2	25	12	6	535	1879	176	0.284725918
2019	UG15F039P015	1	Control	C_NL	1	91	3	108	41	3	0	187	0	0
2019	UG15F039P015	1	Control	C_NL	1	136		125	45	3	2	112	0	0.017857143
2019	UG15F039P015	1	Control	C_NL	1	99		105	45	2
2019	UG15F039P015	1	Control	C_NL	1	73		97	34	3	100	1970	35	0.050761421
2019	UG15F239P002	1	Control	C_NL	1	96	3	60	36	3	4	225	0	0.017777778
2019	UG15F239P002	1	Control	C_NL	1	105		55	32	3	5	281	1	0.017793594
2019	UG15F239P002	1	Control	C_NL	1	73		62	39	4	2	293	0	0.006825939
2019	UG15F056P001	1	Control	C_NL	1	91	2	64	20	5	22	294	7	0.074829932
2019	UG15F056P001	1	Control	C_NL	1	110	3	34	16	6	13	214	5	0.060747664
2019	UG15F056P001	1	Control	C_NL	1	72		72	29	5	27	364	7	0.074175824
2019	TME 204	1	Control	C_NL	1	110	3	126	31	3	5	624	0	0.008012821
2019	TME 204	1	Control	C_NL	1	100	3	145	39	4	28	510	11	0.054901961
2019	TME 204	1	Control	C_NL	1	55	2	30	9	3	2	6	0	0.333333333
2019	Aladoalado	1	Control	C_NL	1	48	2	68	25	6	60	672	46	0.089285714
2019	Aladoalado	1	Control	C_NL	1	55		31	16	1	2	26	0	0.076923077
2019	Aladoalado	1	Control	C_NL	1	103	2	28	18	2
2019	UG15F079P001	1	Control	C_NL	1	110	3	80	24	3	14	184	2	0.076086957
2019	UG15F079P001	1	Control	C_NL	1	117		89	30	2	9	149	2	0.060402685
2019	UG15F079P001	1	Control	C_NL	1	122		92	31	3
2019	UG15F079P001	1	Control	C_NL	1	139		154	53	1	0	51	0	0
2019	UG15F265P001	2	Red light	HL	1	87	2	47	23	5	1	58	1	0.017241379
2019	UG15F265P001	2	Red light	HL	1	69	3	72	26		13	143	7	0.090909091
2019	UG15F265P001	2	Red light	HL	1	65		108	35	2
2019	UG15F265P001	2	Red light	HL	1	55	2	11	6	6	5	52	2	0.096153846
2019	UG15F171P506	2	Red light	HL	1	42	2	44	21	4	30	154	19	0.194805195
2019	UG15F171P506	2	Red light	HL	1	55		94	31	2
2019	UG15F171P506	2	Red light	HL	1	45		91	25	3	4	75	1	0.053333333
2019	UG15F190P001	2	Red light	HL	1	76	2	52	17	5	153	850	75	0.18
2019	UG15F190P001	2	Red light	HL	1	69	3	80	25	5	1003	5262	136	0.190611935
2019	UG15F190P001	2	Red light	HL	1	97	3				10	156	3	0.064102564
2019	UG15F190P001	2	Red light	HL	1	69	3	84	25		148	39	16	3.794871795
2019	UG15F180P005	2	Red light	HL	1	76	2	28	11	5	1270	3404	990	0.373090482
2019	UG15F180P005	2	Red light	HL	1	62	2	32	14		7	62	7	0.112903226
2019	UG15F180P005	2	Red light	HL	1	69	3	31	16	5	16	1078	13	0.014842301
2019	UG15F039P015	2	Red light	ML	1	69	3	79	25	5	270	3520	180	0.076704545
2019	UG15F039P015	2	Red light	ML	1	82	3	71	22		8	166	0	0.048192771
2019	UG15F239P002	2	Red light	ML	1	85	3	59	31	3	0	12	0	0
2019	UG15F239P002	2	Red light	ML	1	81	3	48	24	4	1	33	1	0.03030303
2019	UG15F239P002	2	Red light	LL	1	76	3	30	21		22	530	12	0.041509434
2019	UG15F056P001	2	Red light	ML	1	54	2	47	22	4
2019	UG15F056P001	2	Red light	ML	1	63		61	25	4
2019	UG15F056P001	2	Red light	LL	1	70	2	46	19	4	5	20	2	0.25
2019	TME 204	2	Red light	ML	1	76	4	106	30	4	458	1306	150	0.350689127
2019	TME 204	2	Red light	ML	1	77		123	40	3
2019	TME 204	2	Red light	LL	1			225	76	1
2019	TME 204	2	Red light	LL	1	77	3	112	37	4	153	972	90	0.157407407
2019	Aladoalado	2	Red light	ML	1	76	3
2019	Aladoalado	2	Red light	ML	1	76		59	31	4	11	171	2	0.064327485
2019	Aladoalado	2	Red light	LL	1	75	2	111	6	4
2019	UG15F079P001	2	Red light	ML	1	73	3	89	28	4	82	897	11	0.091415831
2019	UG15F079P001	2	Red light	ML	1	69	3	90	31	5	428	3089	130	0.138556167
2019	UG15F079P001	2	Red light	LL	1	65		69	26		1	216	1	0.00462963
2019	UG15F265P001	2	Control	C_NL	1	75		53	27	3
2019	UG15F265P001	2	Control	C_NL	1	75		78	40	2
2019	UG15F265P001	2	Control	C_NL	1	69	3	66	27	4	0	81	0	0
2019	UG15F171P506	2	Control	C_NL	1	128		16	7	3
2019	UG15F171P506	2	Control	C_NL	1	87	2	87	36	4	13	1125	3	0.011555556
2019	UG15F171P506	2	Control	C_NL	0					0
2019	UG15F190P001	2	Control	C_NL	1	62	3	87	21	6	764	3060	424	0.249673203
2019	UG15F190P001	2	Control	C_NL	1	63	2	77	31	4	47	898	5	0.05233853
2019	UG15F190P001	2	Control	C_NL	1	69	4	84	29		1140	7690	137	0.148244473
2019	UG15F180P005	2	Control	C_NL	1	110	3	70	28	5	586	6263	81	0.093565384
2019	UG15F180P005	2	Control	C_NL	1	97	2	36	20	4	163	1641	48	0.099329677
2019	UG15F180P005	2	Control	C_NL	1	87	3	24	12	6	1172	4581	346	0.255839336
2019	UG15F039P015	2	Control	C_NL	1	182		120	45	2	4	78	0	0.051282051
2019	UG15F039P015	2	Control	C_NL	1	182		112	38	2	6	93	0	0.064516129
2019	UG15F039P015	2	Control	C_NL	1	110	2	91	30	3	4	286	1	0.013986014
2019	UG15F039P015	2	Control	C_NL	1	76	3	82	29	4	28	860	8	0.03255814
2019	UG15F239P002	2	Control	C_NL	1	78	2	48	23	5	26	2865	1	0.009075044
2019	UG15F239P002	2	Control	C_NL	1	77	3	56	26	4	41	1008	2	0.040674603
2019	UG15F056P001	2	Control	C_NL	1	69	3	64	22	6	9	164	1	0.054878049
2019	UG15F056P001	2	Control	C_NL	1	75		62	28	4	10	140	2	0.071428571
2019	TME 204	2	Control	C_NL	0					0
2019	TME 204	2	Control	C_NL	1	97	3	108	33	3	149	1848	46	0.080627706
2019	TME 204	2	Control	C_NL	1	110	3	121	34	4	312	4341	53	0.07187284
2019	Aladoalado	2	Control	C_NL	1	87	2				2	44	0	0.045454545
2019	Aladoalado	2	Control	C_NL	0					0
2019	Aladoalado	2	Control	C_NL	1	106		96	46	4	47	860	8	0.054651163
2019	UG15F079P001	2	Control	C_NL	1	63	3	116	37	3	15	740	0	0.02027027
2019	UG15F079P001	2	Control	C_NL	1	87	3	68	28	4	22	470	5	0.046808511
2019	UG15F079P001	2	Control	C_NL	1	104	3	77	31	3	9	434	0	0.020737327
2019	Aladoalado	3	Red light	LL	1	62	3	90	34	4	176	2051	102	0.085811799
2019	Aladoalado	3	Red light	ML	1	79		68	40	3	12	148	5	0.081081081
2019	Aladoalado	3	Red light	ML	1	92	2	27	18	3	23	548	6	0.041970803
2019	UG15F079P001	3	Red light	LL	1	80		122	37		0	15	0	0
2019	UG15F079P001	3	Red light	LL	1	79	2	93	31	3	58	783	36	0.074074074
2019	UG15F079P001	3	Red light	ML	1	97	3	74	27		82	522	78	0.157088123
2019	UG15F079P001	3	Red light	ML	1	80	2	86	29	3	1	200	0	0.005
2019	UG15F265P001	3	Red light	ML	1	71		60	28
2019	UG15F265P001	3	Red light	LL	1	76	3	66	22	4	7	18	1	0.388888889
2019	UG15F171P506	3	Red light	ML	1	90		41	19	3	13	110	3	0.118181818
2019	UG15F171P506	3	Red light	ML	1	87	2				37	1664	27	0.022235577
2019	UG15F171P506	3	Red light	LL	1	75		26	15	4	58	2550	24	0.022745098
2019	UG15F171P506	3	Red light	LL	1	95	3
2019	UG15F190P001	3	Red light	ML	1	69	3	68	23	5	1070	2357	376	0.453966907
2019	UG15F190P001	3	Red light	ML	1	69	3	66	18	6	946	6064	279	0.156002639
2019	UG15F190P001	3	Red light	LL	1	69	3	98	28	6	632	4346	234	0.145421077
2019	UG15F190P001	3	Red light	LL	1	69	3	86	29		17	228	3	0.074561404
2019	UG15F180P005	3	Red light	ML	1	87	2	36	14	3	31	331	24	0.093655589
2019	UG15F180P005	3	Red light	ML	1	69	2	33	15	4	134	3045	81	0.044006568
2019	UG15F180P005	3	Red light	LL	1	97	2	45	18		51	292	27	0.174657534
2019	UG15F180P005	3	Red light	LL	1	69		46	24	3	52	544	13	0.095588235
2019	UG15F039P015	3	Red light	ML	1	76	3	84	27	4	396	9156	235	0.043250328
2019	UG15F039P015	3	Red light	LL	1	75		60	28	3	47	542	17	0.086715867
2019	UG15F239P002	3	Red light	ML	1	79	3	51	28	4	11	78	4	0.141025641
2019	UG15F239P002	3	Red light	ML	1	76	3	41	27	5	9	53	6	0.169811321
2019	UG15F239P002	3	Red light	LL	1	75		60	38	2	0	8	0	0
2019	UG15F239P002	3	Red light	LL	1	91		50	34	2
2019	UG15F056P001	3	Red light	ML	1	70		53	26	3
2019	UG15F056P001	3	Red light	LL	1	73		60	33	2
2019	TME 204	3	Red light	ML	1	46		21	11	3	0	3	0	0
2019	TME 204	3	Red light	LL	1	55		110	47	2
2019	TME 204	3	Red light	LL	1	87	3	35	45	4	229	2439	62	0.093890939
2019	UG15F265P001	3	Control	C_NL	1	89		90	35	3
2019	UG15F265P001	3	Control	C_NL	1	76	3	72	25	4
2019	UG15F171P506	3	Control	C_NL	0					0
2019	UG15F171P506	3	Control	C_NL	1	110	3	103	37	4	640	5096	240	0.125588697
2019	UG15F190P001	3	Control	C_NL	1	78	3	84	36	6	934	3528	367	0.264739229
2019	UG15F190P001	3	Control	C_NL	1	78	3	90	26	6	412	2744	108	0.150145773
2019	UG15F190P001	3	Control	C_NL	1	110	3	111	37	3
2019	UG15F180P005	3	Control	C_NL	1	101	3	23	11	5	582	3943	199	0.147603348
2019	UG15F180P005	3	Control	C_NL	1	87	3	64	30	5	953	8212	444	0.116049683
2019	UG15F180P005	3	Control	C_NL	1	100	3	36	18	4	365	1870	56	0.195187166
2019	UG15F039P015	3	Control	C_NL	1	69	3	132	37	3	80	5529	12	0.014469163
2019	UG15F039P015	3	Control	C_NL	1	66	2	76	27	3	0	19	0	0
2019	UG15F039P015	3	Control	C_NL	1	125		93	37	3	7	547	0	0.012797075
2019	UG15F039P015	3	Control	C_NL	1	97	3	100	28	3	270	2526	50	0.106888361
2019	UG15F239P002	3	Control	C_NL	1	110	3	51	27	4	3	50	0	0.06
2019	UG15F239P002	3	Control	C_NL	1	162		83	39	2
2019	UG15F056P001	3	Control	C_NL	1	87	2	64	27	6	82	360	10	0.227777778
2019	UG15F056P001	3	Control	C_NL	1	87	2	56	24	7	148	1457	71	0.101578586
2019	UG15F056P001	3	Control	C_NL	1	96	3	70	26	6	108	1200	30	0.09
2019	TME 204	3	Control	C_NL	1	97	3	140	49	4	278	1558	117	0.17843389
2019	TME 204	3	Control	C_NL	1	97	3	100	32	3	100	368	63	0.27173913
2019	TME 204	3	Control	C_NL	1	115					77	660	12	0.116666667
2019	Aladoalado	3	Control	C_NL	0					0
2019	Aladoalado	3	Control	C_NL	0					0
2019	Aladoalado	3	Control	C_NL	1	110	2	7	8	6	222	3894	41	0.057010786
2019	UG15F079P001	3	Control	C_NL	1	87	2	93	34	3	95	1330	19	0.071428571
2019	UG15F079P001	3	Control	C_NL	1	99	3	87	35	4	0	70	0	0
2019	UG15F079P001	3	Control	C_NL	1	140		140	39	2
2019	UG15F079P001	3	Control	C_NL	1	133		161	53	2
2019	UG15F039P015	4	Red light	HL	1	97	2	53	20	4	28	1003	13	0.027916251
2019	UG15F039P015	4	Red light	HL	1	87	2	51	22	4	1	231	0	0.004329004
2019	UG15F039P015	4	Red light	HL	1	76	2	54	17	5	50	2015	19	0.024813896
2019	UG15F239P002	4	Red light	HL	1	90		66	30	2
2019	UG15F239P002	4	Red light	HL	1	87	3	41	31	4
2019	UG15F239P002	4	Red light	HL	1	88		95	39	2
2019	UG15F239P002	4	Red light	HL	1	87		61	34	3
2019	UG15F056P001	4	Red light	HL	1	87	3	40	22	4
2019	UG15F056P001	4	Red light	HL	1	69	3	59	18	7
2019	UG15F056P001	4	Red light	HL	1	68	2	61	25	6
2019	UG15F056P001	4	Red light	HL	1	68		58	25	3	127	8624	79	0.014726345
2019	TME 204	4	Red light	HL	1	97	3	79	26	3
2019	TME 204	4	Red light	HL	1	87	3	74	24	3	0	8	0	0
2019	TME 204	4	Red light	HL	1	86	3	90	30	3
2019	Aladoalado	4	Red light	ML	1	42	3	37	16	6	174	1702	64	0.102232667
2019	Aladoalado	4	Red light	ML	1	55	2				75	1080	23	0.069444444
2019	Aladoalado	4	Red light	LL	1	48		58	29	3
2019	UG15F079P001	4	Red light	ML	1	95		105	37	2
2019	UG15F079P001	4	Red light	ML	1	97	3	78	29	5	69	1621	25	0.042566317
2019	UG15F079P001	4	Red light	LL	1	77		73	35	3
2019	UG15F079P001	4	Red light	LL	1	85	3	91	31	5	54	1534	24	0.035202086
2019	UG15F265P001	4	Red light	ML	1	76	2	40	20	5	0	82	0	0
2019	UG15F265P001	4	Red light	LL	1	76	2	58	25	4	0	3	0	0
2019	UG15F265P001	4	Red light	LL	1	97	2	35	15	4
2019	UG15F171P506	4	Red light	ML	1	86	2	27	12	4	15	594	11	0.025252525
2019	UG15F171P506	4	Red light	LL	1	97	3	67	25	4	141	5945	92	0.02371741
2019	UG15F190P001	4	Red light	ML	1	69	3	86	21	6	1040	7715	534	0.134802333
2019	UG15F190P001	4	Red light	ML	1	67	3	85	22	5	365	2622	171	0.139206712
2019	UG15F190P001	4	Red light	LL	1	76	3	86	24	5	220	1098	155	0.200364299
2019	UG15F190P001	4	Red light	LL	1	68	3	78	20	5	568	2950	233	0.192542373
2019	UG15F180P005	4	Red light	ML	1	87	2	49	19	4	4	35	2	0.114285714
2019	UG15F180P005	4	Red light	ML	1	68	2	74	13	5	486	2368	105	0.205236486
2019	UG15F180P005	4	Red light	LL	1	76	2	27	14	4	55	752	18	0.073138298
2019	UG15F180P005	4	Red light	LL	1	42	2				4	21	1	0.19047619
2019	UG15F265P001	4	Control	C_NL	1	69	2	45	28	3	0	20	0	0
2019	UG15F265P001	4	Control	C_NL	1	76		71	30	4
2019	UG15F265P001	4	Control	C_NL	1	69	2	65	33	3
2019	UG15F171P506	4	Control	C_NL	1	97	2	23	10	3
2019	UG15F171P506	4	Control	C_NL	1	104		110	46	2	62	905	9	0.068508287
2019	UG15F171P506	4	Control	C_NL	1	100		103	55	1
2019	UG15F190P001	4	Control	C_NL	1	96		83	27	4	170	335	30	0.507462687
2019	UG15F190P001	4	Control	C_NL	1	69	3	91	26	4	40	560	17	0.071428571
2019	UG15F190P001	4	Control	C_NL	1	97	3	109	32	4	446	1007	84	0.442899702
2019	UG15F180P005	4	Control	C_NL	1	87		49	18	4	55	460	14	0.119565217
2019	UG15F180P005	4	Control	C_NL	1	48	2	32	14	5	189	1722	54	0.109756098
2019	UG15F180P005	4	Control	C_NL	1	76	2	46	22	6	442	4227	139	0.104565886
2019	UG15F039P015	4	Control	C_NL	1	155		86	35	3	7	146	3	0.047945205
2019	UG15F039P015	4	Control	C_NL	1	89	2	80	22	4	18	835	3	0.021556886
2019	UG15F039P015	4	Control	C_NL	1	187		92	39	2
2019	UG15F039P015	4	Control	C_NL	0					0
2019	UG15F239P002	4	Control	C_NL	1	122		71	40	2
2019	UG15F239P002	4	Control	C_NL	1	130		50	35	3
2019	UG15F239P002	4	Control	C_NL	1	76	3	52	20	6	44	164	5	0.268292683
2019	UG15F056P001	4	Control	C_NL	1	97	2	65	22	5	14	864	10	0.016203704
2019	UG15F056P001	4	Control	C_NL	1	88	2	32	16	6	39	1741	4	0.022400919
2019	UG15F056P001	4	Control	C_NL	1	111		59	23	3
2019	TME 204	4	Control	C_NL	1	97	3	147	36	3	232	1225	59	0.189387755
2019	TME 204	4	Control	C_NL	1	235		153	40	2
2019	TME 204	4	Control	C_NL	1	113	3	32	31	2
2019	Aladoalado	4	Control	C_NL	1	97	2	18	8	5	57	792	26	0.071969697
2019	Aladoalado	4	Control	C_NL	1	98		81	41	2
2019	Aladoalado	4	Control	C_NL	0					0
2019	UG15F079P001	4	Control	C_NL	1	113		93	26	4
2019	UG15F079P001	4	Control	C_NL	1	113	3	88	32	3	0	24	0	0
2019	UG15F079P001	4	Control	C_NL	1	92		104	32	3	0	63	0	0
2019	UG15F079P001	4	Control	C_NL	1	99		79	32	3
2019	Aladoalado	5	Red light	HL	1	55	2
2019	Aladoalado	5	Red light	HL	1	55	2				1	18	0	0.055555556
2019	UG15F079P001	5	Red light	HL	1	55	2	20	11	5	66	1332	6	0.04954955
2019	UG15F079P001	5	Red light	HL	1	60		70	21	5
2019	UG15F079P001	5	Red light	HL	1	86	3	60	24	5	48	864	3	0.055555556
2019	UG15F079P001	5	Red light	HL	1	112	3	55	21	5	6	76	1	0.078947368
2019	UG15F039P015	5	Red light	ML	1	75	2	60	28	4	94	3741	35	0.025126971
2019	UG15F039P015	5	Red light	ML	1	112	2	43	17	3	32	215	20	0.148837209
2019	UG15F039P015	5	Red light	LL	1	74		53	21	2
2019	UG15F039P015	5	Red light	LL	1	80		53	22	3	34	721	11	0.047156727
2019	UG15F239P002	5	Red light	ML	1	113	3	47	17	3	3	11	0	0.272727273
2019	UG15F239P002	5	Red light	ML	1	92		60	30	1
2019	UG15F239P002	5	Red light	LL	1	85		65	28	3
2019	UG15F239P002	5	Red light	LL	1	90		42	16	2
2019	UG15F056P001	5	Red light	ML	1	78		60	16	3
2019	UG15F056P001	5	Red light	ML	1	76	2	56	22	6
2019	UG15F056P001	5	Red light	LL	1	77		64	25	4
2019	UG15F056P001	5	Red light	LL	1	73	2	78	23	4	4	18	1	0.222222222
2019	TME 204	5	Red light	ML	1	112	3	87	29	3	0	15	0	0
2019	TME 204	5	Red light	ML	1	112	3	110	38	3	55	452	40	0.121681416
2019	TME 204	5	Red light	LL	1	112	3	90	28	3	140	2033	42	0.068863748
2019	TME 204	5	Red light	LL	1	112	2	62	23	3
2019	UG15F265P001	5	Red light	ML	1	82	2	20	6	4	0	11	0	0
2019	UG15F265P001	5	Red light	ML	1	76	3	50	22	4	6	148	2	0.040540541
2019	UG15F265P001	5	Red light	LL	1	77		53	32	3	2	66	0	0.03030303
2019	UG15F265P001	5	Red light	LL	1	76	3	50	18	4
2019	UG15F171P506	5	Red light	ML	1	132	2	71	25	4	22	602	13	0.03654485
2019	UG15F171P506	5	Red light	ML	1	70		66	28	2
2019	UG15F171P506	5	Red light	LL	1	68	3	66	28	5	430	6331	127	0.06791976
2019	UG15F190P001	5	Red light	ML	1	68	3	90	20	6	688	4074	236	0.168875798
2019	UG15F190P001	5	Red light	ML	1	97	3	20	11	6	140	848	23	0.16509434
2019	UG15F190P001	5	Red light	LL	1	76	3	78	29	5	744	4896	354	0.151960784
2019	UG15F190P001	5	Red light	LL	1	67	3	85	17	6	1234	6334	332	0.194821598
2019	UG15F180P005	5	Red light	ML	1	55	2	21	10	6	226	4394	89	0.051433773
2019	UG15F180P005	5	Red light	LL	1	55	2	15	7	4	210	1834	67	0.114503817
2019	UG15F180P005	5	Red light	LL	1	97	2				2	17	2	0.117647059
2019	UG15F265P001	5	Control	C_NL	1	112	3	45	20	3
2019	UG15F171P506	5	Control	C_NL	1	112	3	21	9	3	60	105	21	0.571428571
2019	UG15F171P506	5	Control	C_NL	1	139		74	36	2
2019	UG15F171P506	5	Control	C_NL	0					0
2019	UG15F190P001	5	Control	C_NL	1	69	2	67	24	5	3939	7981	387	0.493547175
2019	UG15F190P001	5	Control	C_NL	1	69	2	122	27	5	705	2210	108	0.319004525
2019	UG15F190P001	5	Control	C_NL	1	112	3	49	19	5	323	1140	66	0.283333333
2019	UG15F180P005	5	Control	C_NL	1	112	2	14	7	4	21	181	9	0.116022099
2019	UG15F180P005	5	Control	C_NL	1	112	2				6	37	2	0.162162162
2019	UG15F180P005	5	Control	C_NL	1	76	3	60	26	6	597	3406	249	0.17527892
2019	UG15F039P015	5	Control	C_NL	1	255		124	40	1
2019	UG15F039P015	5	Control	C_NL	0					0
2019	UG15F039P015	5	Control	C_NL	0					0
2019	UG15F039P015	5	Control	C_NL	0					0
2019	UG15F239P002	5	Control	C_NL	1			83	28	2
2019	UG15F239P002	5	Control	C_NL	0					0
2019	UG15F239P002	5	Control	C_NL	1	89	3	59	19	5	31	132	0	0.234848485
2019	UG15F056P001	5	Control	C_NL	1	112	3	72	26	4	116	7881	3	0.014718944
2019	UG15F056P001	5	Control	C_NL	1	76	3	65	21	5	30	195	15	0.153846154
2019	UG15F056P001	5	Control	C_NL	1	112	3	58	19	6	48	720	17	0.066666667
2019	TME 204	5	Control	C_NL	1	170		156	38	2
2019	TME 204	5	Control	C_NL	0					0
2019	TME 204	5	Control	C_NL	1	62	2	103	32	3	3	5	0	0.6
2019	Aladoalado	5	Control	C_NL	0					0
2019	Aladoalado	5	Control	C_NL	0					0
2019	Aladoalado	5	Control	C_NL	0					0
2019	UG15F079P001	5	Control	C_NL	1	112	2	91	28	4	0	15	0	0
2019	UG15F079P001	5	Control	C_NL	1	89	3	76	27	3
2019	UG15F079P001	5	Control	C_NL	1	113	3	120	41	3
2019	UG15F079P001	5	Control	C_NL	1	90	3	77	23	3
2019	UG15F039P015	6	Red light	HL	1	82	2	68	20	3	0	40	0	0
2019	UG15F039P015	6	Red light	HL	1	80	2	48	21	3	38	522	13	0.072796935
2019	UG15F039P015	6	Red light	HL	1	69	3	63	22	4	8	1614	3	0.004956629
2019	UG15F039P015	6	Red light	HL	1	70		68	17	3
2019	UG15F239P002	6	Red light	HL	1	81		61	30	2	0	7	0	0
2019	UG15F239P002	6	Red light	HL	1	112	3	33	24	5	0	17	0	0
2019	UG15F239P002	6	Red light	HL	1	81		36		4
2019	UG15F239P002	6	Red light	HL	1	80		36	25	5	4	52	2	0.076923077
2019	UG15F056P001	6	Red light	HL	1	73	3	52	23	5
2019	UG15F056P001	6	Red light	HL	1	69	3	44	21	7
2019	UG15F056P001	6	Red light	HL	1	76	3	47	20	6
2019	UG15F056P001	6	Red light	HL	1	74		66	18	3
2019	TME 204	6	Red light	HL	1	112	3	90	27	3	0	15	0	0
2019	TME 204	6	Red light	HL	1	79	2	91	26	3
2019	TME 204	6	Red light	HL	1	69	3	82	20	4	10	354	3	0.028248588
2019	TME 204	6	Red light	HL	1	85	2	103	29	3
2019	UG15F265P001	6	Red light	ML	1	112	2	48	20	5	20	436	2	0.04587156
2019	UG15F265P001	6	Red light	LL	1	76	2	61	15	5	4	56	0	0.071428571
2019	UG15F265P001	6	Red light	LL	1	112	3	90	20	5	7	72	1	0.097222222
2019	UG15F171P506	6	Red light	ML	1	89		74	25	3	0	6	0	0
2019	UG15F171P506	6	Red light	ML	1	87	2	54	24	4	366	3970	87	0.092191436
2019	UG15F171P506	6	Red light	LL	1	87	2	52	17	3	48	1527	14	0.031434185
2019	UG15F190P001	6	Red light	ML	1	62	3	95	19	5	873	4383	187	0.199178645
2019	UG15F190P001	6	Red light	ML	1	69	3	72	19	5	1171	6450	141	0.181550388
2019	UG15F190P001	6	Red light	LL	1	62	3	67	14	5	562	2601	112	0.216070742
2019	UG15F190P001	6	Red light	LL	1	62	3	94	21	6	1074	8164	288	0.13155316
2019	UG15F180P005	6	Red light	ML	1	42	3	25	10	3	126	3187	48	0.039535613
2019	UG15F180P005	6	Red light	LL	1	69	3	55	13	4	431	6618	86	0.065125416
2019	UG15F180P005	6	Red light	LL	1	55	2	15	8	4	306	3267	164	0.093663912
2019	Aladoalado	6	Red light	ML	1	48		8	5	4	48	482	17	0.099585062
2019	Aladoalado	6	Red light	LL	1	48		64	26	3
2019	UG15F079P001	6	Red light	ML	1	48	2	69	23	3	0	30	0	0
2019	UG15F079P001	6	Red light	ML	1	72		87	23	2
2019	UG15F079P001	6	Red light	LL	1	82		54	24
2019	UG15F079P001	6	Red light	LL	1	76		83	48	4	8	250	2	0.032
2019	UG15F265P001	6	Control	C_NL	1	112	2	31	13	4
2019	UG15F265P001	6	Control	C_NL	1	93	2	35	14	5
2019	UG15F265P001	6	Control	C_NL	1	114		50	23	3
2019	UG15F171P506	6	Control	C_NL	1	61		101	27	4	183	3441	50	0.053182214
2019	UG15F171P506	6	Control	C_NL	0					0
2019	UG15F171P506	6	Control	C_NL	1	150		97	34	3	0	30	0	0
2019	UG15F190P001	6	Control	C_NL	1	76	3	100	25	6	1413	5015	522	0.281754736
2019	UG15F190P001	6	Control	C_NL	1	76	3	90	22	5	802	3974	225	0.201811777
2019	UG15F180P005	6	Control	C_NL	1	48	2	42	16	6	271	2807	93	0.096544353
2019	UG15F180P005	6	Control	C_NL	1	112	2	56	18	5	477	5006	149	0.095285657
2019	UG15F180P005	6	Control	C_NL	1	55	2	15	6	6	354	2438	205	0.145200984
2019	UG15F039P015	6	Control	C_NL	1	73	2	83	24	3	3	130	0	0.023076923
2019	UG15F039P015	6	Control	C_NL	1	82	3	131	37	3
2019	UG15F039P015	6	Control	C_NL	1	147		92	22	3	4	177	1	0.02259887
2019	UG15F039P015	6	Control	C_NL	1	153		79	26	3	2	70	0	0.028571429
2019	UG15F239P002	6	Control	C_NL	1	79	3	52	19	4	4	226	0	0.017699115
2019	UG15F239P002	6	Control	C_NL	1	120		59	22	4	7	358	1	0.019553073
2019	UG15F239P002	6	Control	C_NL	1	85	3	53	23	2
2019	UG15F056P001	6	Control	C_NL	1	89	3	74	19	6	47	270	21	0.174074074
2019	UG15F056P001	6	Control	C_NL	1	87	3	65	19	6	7	58	3	0.120689655
2019	UG15F056P001	6	Control	C_NL	0					0
2019	TME 204	6	Control	C_NL	1	113	3	18	6	4	0	6	0	0
2019	TME 204	6	Control	C_NL	1	113	2				0	11	0	0
2019	TME 204	6	Control	C_NL	1	113	3	140	38	3
2019	Aladoalado	6	Control	C_NL	1	87	2	23	13	3	4	9	0	0.444444444
2019	UG15F079P001	6	Control	C_NL	1	87	3	74	20		10	230	3	0.043478261
2019	UG15F079P001	6	Control	C_NL	0					0
2019	UG15F079P001	6	Control	C_NL	1	155		87	27	2
2019	UG15F079P001	6	Control	C_NL	1	91	2	79	24	4
2020	UG15F265P001	1	Red light	LL	1	71	3	59	28	7	51	1252	35	0.040734824
2020	UG15F265P001	1	Red light	LL	1	68	3	69	30		30	88	89	0.340909091
2020	UG15F265P001	1	Red light	ML	1	87	2	45	25	7	0	4286	0	0
2020	UG15F171P506	1	Red light	LL	1	149	3	89	46	2	0	105	0	0
2020	UG15F171P506	1	Red light	LL	1	105	2	42	21	3	57	216	41	0.263888889
2020	UG15F171P506	1	Red light	ML	1	98	2	32	20		3	122	0	0.024590164
2020	UG15F171P506	1	Red light	ML	1	68	3	63	24	5	297	5117	25	0.058041821
2020	UG15F190P001	1	Red light	LL	1	66	3	87	25	6	477	2182	318	0.218606783
2020	UG15F190P001	1	Red light	LL	1	60	3	84	29	7	900	7004	360	0.128498001
2020	UG15F190P001	1	Red light	ML	1	62	3	104	30	5	432	3997	166	0.108081061
2020	UG15F190P001	1	Red light	ML	1	63	3		23		5	21	12	0.238095238
2020	UG15F180P005	1	Red light	LL	1	61	2	43	27	5	397	3637	248	0.109155898
2020	UG15F180P005	1	Red light	ML	1	68	2				7	41	9	0.170731707
2020	UG15F180P005	1	Red light	ML	1	73	3	27	15	5	181	1548	81	0.116925065
2020	UG15F039P015	1	Red light	HL	1	84	3	47	26	4	170	1217	134	0.139687757
2020	UG15F039P015	1	Red light	HL	1	75	3	34	25		8	138	0	0.057971014
2020	UG15F039P015	1	Red light	HL	1	75	3	64	27	6	30	3416	5	0.008782201
2020	UG15F039P015	1	Red light	HL	1	81	3	37	18	5	40	1794	7	0.022296544
2020	UG15F239P002	1	Red light	HL	1	90	3	42	30	6	51	688	36	0.074127907
2020	UG15F239P002	1	Red light	HL	1	183	3	110	45	5	0	139	0	0
2020	UG15F239P002	1	Red light	HL	1	105	3	46	29	6	110	6204	34	0.017730496
2020	UG15F056P001	1	Red light	HL	1	75	2	23	17	8	214	674	189	0.317507418
2020	UG15F056P001	1	Red light	HL	1	75	2	32	19	9	122	2614	61	0.046671767
2020	UG15F056P001	1	Red light	HL	1	103	3
2020	TME 204	1	Red light	HL	1	81	2	64	28	4	67	1723	45	0.038885665
2020	TME 204	1	Red light	HL	1	45	3	75	35	5	14	400	2	0.035
2020	Aladoalado	1	Red light	ML	1	81	3	79	29	4	390	2452	96	0.159053834
2020	Aladoalado	1	Red light	ML	1	77	3	68	29	5	70	1363	31	0.0513573
2020	Aladoalado	1	Red light	LL	1	81	3	56	23	6	21	1219	9	0.017227235
2020	UG15F079P001	1	Red light	ML	1	75	3	69	27	8	312	3639	174	0.08573784
2020	UG15F079P001	1	Red light	ML	1	93	2	58	20	7	157	1397	144	0.112383679
2020	UG15F079P001	1	Red light	LL	1	81	3	59	22		0	229	0	0
2020	UG15F079P001	1	Red light	LL	1	79	3	90	28	6	69	2256	10	0.030585106
2020	UG15F265P001	1	Control	C_NL	1	81	2	76	31		3	155	0	0.019354839
2020	UG15F265P001	1	Control	C_NL	1	81	2	72	28	7	5	503	0	0.009940358
2020	UG15F171P506	1	Control	C_NL	1	153	2	56	36	4	0	197	0	0
2020	UG15F171P506	1	Control	C_NL	1	122	3	106	33	5	74	1867	7	0.039635779
2020	UG15F171P506	1	Control	C_NL	1	102	3	79	41		0	15	0	0
2020	UG15F190P001	1	Control	C_NL	1	62	3	103	30	10	324	5116	180	0.063330727
2020	UG15F190P001	1	Control	C_NL	1	73	3	101	33	6	0	907	0	0
2020	UG15F190P001	1	Control	C_NL	1	81	3	129	37		16	50	1	0.32
2020	UG15F180P005	1	Control	C_NL	1	95	2	64	31	5	224	1448	97	0.154696133
2020	UG15F180P005	1	Control	C_NL	1	81	2	23	11		14	100	10	0.14
2020	UG15F039P015	1	Control	C_NL	1	216	2	120	57	1	0	68	0	0
2020	UG15F039P015	1	Control	C_NL	0					0
2020	UG15F039P015	1	Control	C_NL	1	148	2	161	62	3	0	223	0	0
2020	UG15F039P015	1	Control	C_NL	1	124	2	141	52	4	0	607	0	0
2020	UG15F239P002	1	Control	C_NL	1	81	3	42	32		17	341	8	0.049853372
2020	UG15F056P001	1	Control	C_NL	1	75	2	56	30	8	0	1299	0	0
2020	UG15F056P001	1	Control	C_NL	1	116	2	54	33		0	16	0	0
2020	UG15F056P001	1	Control	C_NL	1	63	3	45	23	8	0	458	0	0
2020	TME 204	1	Control	C_NL	1	95	3	136	51	3	0	660	0	0
2020	TME 204	1	Control	C_NL	1	105	3	137	53		13	150	8	0.086666667
2020	TME 204	1	Control	C_NL	1	95	3				0	138	0	0
2020	Aladoalado	1	Control	C_NL	1	81	3	126	64		0	238	0	0
2020	Aladoalado	1	Control	C_NL	1	81	2	142	52	1	42	658	0	0.063829787
2020	UG15F079P001	1	Control	C_NL	1	149	2	195	60	4	16	537	0	0.029795158
2020	UG15F079P001	1	Control	C_NL	1	95	3	115	46	6	70	2032	17	0.034448819
2020	UG15F079P001	1	Control	C_NL	1	81	3	104	31		14	426	13	0.03286385
2020	UG15F265P001	2	Red light	HL	1	75	3	57	27	7	73	2144	59	0.034048507
2020	UG15F265P001	2	Red light	HL	1	72	3	74	26	7	65	1560	22	0.041666667
2020	UG15F171P506	2	Red light	HL	1	75	3	39	21	3	19	128	16	0.1484375
2020	UG15F171P506	2	Red light	HL	1	106	2	45	28		3	270	0	0.011111111
2020	UG15F190P001	2	Red light	HL	1	75	3	63	27	6	210	718	179	0.292479109
2020	UG15F190P001	2	Red light	HL	1	60	3	92	32	11	419	5942	185	0.070514978
2020	UG15F190P001	2	Red light	HL	1	65	3	79	30	9	640	5307	128	0.12059544
2020	UG15F190P001	2	Red light	HL	1	60	3	88	31		17	98	14	0.173469388
2020	UG15F180P005	2	Red light	HL	1	67	2	42	20	8	98	679	37	0.144329897
2020	UG15F180P005	2	Red light	HL	1	75	2	38	23	8	181	1966	21	0.092065107
2020	UG15F180P005	2	Red light	HL	1	68	3				36	36	33	1
2020	UG15F180P005	2	Red light	HL	1	67	3	65	29	8	792	14786	218	0.053564182
2020	UG15F039P015	2	Red light	ML	1	82	2	54	24		5	98	1	0.051020408
2020	UG15F039P015	2	Red light	LL	1	75	2	45	24	8	53	2985	8	0.017755444
2020	UG15F039P015	2	Red light	LL	1	82	2	50	23	7	139	1735	21	0.080115274
2020	UG15F056P001	2	Red light	ML	1	75	2	50	25	8	144	3420	76	0.042105263
2020	UG15F056P001	2	Red light	LL	1	75	2	54	21	5	0	436	0	0
2020	TME 204	2	Red light	LL	1	95	3				10	170	20	0.058823529
2020	TME 204	2	Red light	LL	1	91	2
2020	Aladoalado	2	Red light	ML	1	81	2				41	638	10	0.064263323
2020	Aladoalado	2	Red light	LL	1	87	2	61	32	4	172	2192	58	0.078467153
2020	Aladoalado	2	Red light	LL	1	95	3	61	38		12	66	5	0.181818182
2020	UG15F079P001	2	Red light	ML	1	75	3	84	34	8	351	5441	232	0.0645102
2020	UG15F079P001	2	Red light	ML	1	87	3	81	38	5	196	4588	127	0.042720139
2020	UG15F079P001	2	Red light	LL	1	82	3	81	36		5	523	15	0.009560229
2020	UG15F079P001	2	Red light	LL	1	75	3	65	32	6	252	4042	160	0.062345374
2020	UG15F265P001	2	Control	C_NL	1	75	3	80	31	7	0	3072	0	0
2020	UG15F265P001	2	Control	C_NL	1	75	3	50	27	7	0	3938	0	0
2020	UG15F171P506	2	Control	C_NL	1	112	3	88	40		6	592	5	0.010135135
2020	UG15F171P506	2	Control	C_NL	1	149	3	115	49	5	0	1404	0	0
2020	UG15F190P001	2	Control	C_NL	1	64	3	93	29	9	440	2909	243	0.151254727
2020	UG15F190P001	2	Control	C_NL	1	65	3	97	35	10	324	2101	216	0.15421228
2020	UG15F180P005	2	Control	C_NL	1	75	3	65	33	9	585	19389	158	0.030171747
2020	UG15F180P005	2	Control	C_NL	1	75	2	51	28	11	539	5390	197	0.1
2020	UG15F039P015	2	Control	C_NL	1	108	3	145	53	3	0	484	0	0
2020	UG15F039P015	2	Control	C_NL	1	168	2	173	71	3	0	165	0	0
2020	UG15F039P015	2	Control	C_NL	0					0
2020	UG15F039P015	2	Control	C_NL	1	148	3	160	53	5	0	724	0	0
2020	UG15F239P002	2	Control	C_NL	1	108	3	54	47	7	2	2424	0	0.000825083
2020	UG15F239P002	2	Control	C_NL	1	105		45	32	9	0	2060	0	0
2020	UG15F056P001	2	Control	C_NL	1	72	3	33	19	11	16	705	2	0.022695035
2020	TME 204	2	Control	C_NL	1	180	3	183	71	2	0	69	0	0
2020	TME 204	2	Control	C_NL	1	108	2	114	56	4	0	510	0	0
2020	TME 204	2	Control	C_NL	1	147	4	154	52	3	0	510	0	0
2020	Aladoalado	2	Control	C_NL	1	102	2	99	55		0	127	0	0
2020	Aladoalado	2	Control	C_NL	1	171	3	163	77	1	0	226	0	0
2020	Aladoalado	2	Control	C_NL	1	153	3	145	75	6	48	1157	2	0.041486603
2020	UG15F079P001	2	Control	C_NL	1	96	3	88	40	6	29	2786	10	0.010409189
2020	UG15F079P001	2	Control	C_NL	1	139	3	129	52	5	42	2219	18	0.018927445
2020	UG15F079P001	2	Control	C_NL	1	75	3	93	35		24	313	17	0.076677316
2020	Aladoalado	3	Red light	ML	1	94	2	49	21	6	122	2592	32	0.047067901
2020	Aladoalado	3	Red light	ML	1	88	2				0	54	0	0
2020	UG15F079P001	3	Red light	LL	1	79	2	74	23	7	70	1470	25	0.047619048
2020	UG15F079P001	3	Red light	LL	1	80	3	74	32	6	274	1147	228	0.238884045
2020	UG15F079P001	3	Red light	ML	1	80	3	59	33		6	285	14	0.021052632
2020	UG15F265P001	3	Red light	ML	1	65	2	65	31		152		145
2020	UG15F265P001	3	Red light	LL	1	83	3	37	21	7	0	2084	0	0
2020	UG15F265P001	3	Red light	LL	1	83	3	59	21	6	3	766	0	0.003916449
2020	UG15F171P506	3	Red light	ML	1	88	2				72	1376	21	0.052325581
2020	UG15F171P506	3	Red light	ML	1	88	2				53	602	48	0.088039867
2020	UG15F171P506	3	Red light	LL	1	75	3	60	31	8	260	5508	31	0.047204067
2020	UG15F190P001	3	Red light	ML	1	83	3	55	26	5	912	2692	702	0.338781575
2020	UG15F190P001	3	Red light	ML	1	75	3	92	26	5	538	3361	165	0.160071407
2020	UG15F190P001	3	Red light	LL	1	65	3	103	24	8	483	4245	307	0.113780919
2020	UG15F190P001	3	Red light	LL	1	73	3				65	235	39	0.276595745
2020	UG15F180P005	3	Red light	ML	1	71	2	39	22	8	272	1840	168	0.147826087
2020	UG15F180P005	3	Red light	ML	1	67	2				194	0	230
2020	UG15F180P005	3	Red light	LL	1	129	2	52	21	9	244	2378	180	0.102607233
2020	UG15F039P015	3	Red light	ML	1	96	2				204	3798	131	0.05371248
2020	UG15F039P015	3	Red light	LL	1	99	2	51	25	5	156	3330	46	0.046846847
2020	UG15F039P015	3	Red light	LL	1	101	2	77	38	5	62	2119	19	0.029259084
2020	UG15F239P002	3	Red light	LL	1	109	3	37	33	7	5	1327	0	0.003767898
2020	UG15F056P001	3	Red light	ML	1	68	3	40	24	10	133	4218	113	0.031531532
2020	UG15F056P001	3	Red light	ML	1	86	2	38	15	10	1	713	1	0.001402525
2020	TME 204	3	Red light	ML	1	107	3	73	38	5	4	1069	3	0.003741815
2020	TME 204	3	Red light	LL	1	88	3	80	40	3	0	591	0	0
2020	UG15F190P001	3	Control	C_NL	1	148	3	110	43	6	177	15053	1	0.011758453
2020	UG15F190P001	3	Control	C_NL	1	75	3	89	36		72	379	2	0.189973615
2020	UG15F180P005	3	Control	C_NL	1	92	4	69	32	8	818	9190	374	0.089009793
2020	UG15F180P005	3	Control	C_NL	1	64	2	25	14	9	390	6303	198	0.061875297
2020	UG15F039P015	3	Control	C_NL	1	124	3	122	38	3	0	1073	0	0
2020	UG15F039P015	3	Control	C_NL	1	163	3				0	144	0	0
2020	UG15F039P015	3	Control	C_NL	1	163	2	152	72	2	0	264	0	0
2020	UG15F039P015	3	Control	C_NL	1	127	2	152	62	2	0	655	0	0
2020	UG15F239P002	3	Control	C_NL	1	96	2	56	42	8	0	2113	0	0
2020	UG15F239P002	3	Control	C_NL	1	105		36	25	7	0	1320	0	0
2020	UG15F056P001	3	Control	C_NL	1	84	3	87	36	9	57	1777	27	0.032076533
2020	UG15F056P001	3	Control	C_NL	1	66	3	50	22	8	0	553	0	0
2020	TME 204	3	Control	C_NL	1	127	2	127	34	4	0	430	0	0
2020	TME 204	3	Control	C_NL	1	118	3	137	70	1	0	62	0	0
2020	TME 204	3	Control	C_NL	1	150	4	160	60	3	0	67	0	0
2020	Aladoalado	3	Control	C_NL	1	100	3	137	78	6	141	1077	109	0.13091922
2020	Aladoalado	3	Control	C_NL	1	150	4	148	73	5	0	380	0	0
2020	UG15F079P001	3	Control	C_NL	1	94	3	115	35	5	83	1792	13	0.046316964
2020	UG15F079P001	3	Control	C_NL	1	94	3	120	42	6	126	2524	31	0.049920761
2020	UG15F079P001	3	Control	C_NL	1	108	3	133	43	5	36	2578	16	0.013964313
2020	UG15F079P001	3	Control	C_NL	1	83	3	104	31		11	281	6	0.039145907
2020	UG15F039P015	4	Red light	HL	1	78	2	59	24	4	60	2335	21	0.025695931
2020	UG15F039P015	4	Red light	HL	1	78	2	42	20	6	13	1288	0	0.010093168
2020	UG15F039P015	4	Red light	HL	1	86	2	48	23	5	60	1552	12	0.038659794
2020	UG15F039P015	4	Red light	HL	1	78	2	32	14	6	65	3712	18	0.017510776
2020	UG15F239P002	4	Red light	HL	1	83	3	32	22	7	136	5202	86	0.026143791
2020	UG15F239P002	4	Red light	HL	1	96	3	32	21	7	34	1225	10	0.027755102
2020	UG15F239P002	4	Red light	HL	1	134	2	46	32	6	32	963	17	0.033229491
2020	UG15F239P002	4	Red light	HL	1	112	3	48	20	6	45	745	21	0.060402685
2020	UG15F056P001	4	Red light	HL	1	82	2	40	20	4	74	1328	28	0.055722892
2020	UG15F056P001	4	Red light	HL	1	79	3	37	23	8	0	454	0	0
2020	UG15F056P001	4	Red light	HL	1	88	2	35	18	5	0	714	0	0
2020	TME 204	4	Red light	HL	1	75	3					38		0
2020	TME 204	4	Red light	HL	1	96	3	64	40	5	30	1069	11	0.028063611
2020	TME 204	4	Red light	HL	1	88	2	47	34	6	49	731	17	0.067031464
2020	TME 204	4	Red light	HL	1	104	3	57	40	4	0	172	0	0
2020	Aladoalado	4	Red light	ML	1	86	2	52	37	3	118	1880	14	0.062765957
2020	Aladoalado	4	Red light	LL	1	101	2				44	877	0	0.050171038
2020	Aladoalado	4	Red light	LL	1	108	2	87	55	1	0	93	0	0
2020	UG15F079P001	4	Red light	ML	1	83	3	56	19	6	145	8173	48	0.017741343
2020	UG15F079P001	4	Red light	ML	1	78	2	57	34	6	125	1871	25	0.066809193
2020	UG15F079P001	4	Red light	LL	1	83	3	27	18	8	198	3651	111	0.054231717
2020	UG15F079P001	4	Red light	LL	1	68	2	69	28	6	147	2026	76	0.072556762
2020	UG15F265P001	4	Red light	ML	1	68	3	69	32	7	8	1990	0	0.004020101
2020	UG15F265P001	4	Red light	ML	1	112	2	48	32	6	2	413	0	0.004842615
2020	UG15F265P001	4	Red light	LL	1	68	2	53	47	6	29	1309	5	0.022154316
2020	UG15F265P001	4	Red light	LL	1	68	3	64	20	7	9	1440	0	0.00625
2020	UG15F171P506	4	Red light	ML	1	88	2				0	18	0	0
2020	UG15F171P506	4	Red light	LL	1	98	2	50	35	1	0	118	0	0
2020	UG15F171P506	4	Red light	LL	1	118	2	42	28	1	7	331	3	0.021148036
2020	UG15F190P001	4	Red light	ML	1	64	3	82	23	6	835	5568	336	0.14996408
2020	UG15F190P001	4	Red light	ML	1	68	3	69	30	6	354	2461	202	0.143843966
2020	UG15F190P001	4	Red light	LL	1	88	3	61	32	5	427	2288	146	0.186625874
2020	UG15F190P001	4	Red light	LL	1	68	3	83	29	6	864	3031	416	0.285054437
2020	UG15F180P005	4	Red light	ML	1	75	2	45	18	6	318	6605	68	0.048145344
2020	UG15F180P005	4	Red light	ML	1	75	2	66	32	6	758	10379	53	0.073032084
2020	UG15F180P005	4	Red light	LL	1	83	2	38	23	6	287	2604	117	0.110215054
2020	UG15F180P005	4	Red light	LL	1	75	2	48	30	10	449	4192	202	0.107108779
2020	UG15F265P001	4	Control	C_NL	1	75	3	91	35	7	0	903	0	0
2020	UG15F265P001	4	Control	C_NL	1	75	3	53	27	7	0	1734	0	0
2020	UG15F265P001	4	Control	C_NL	1	75	3	88	35	8	0	1329	0	0
2020	UG15F171P506	4	Control	C_NL	1	135	3	93	41	6	122	2047	27	0.059599414
2020	UG15F171P506	4	Control	C_NL	1	130	3	91	41	6	84	2265	23	0.037086093
2020	UG15F171P506	4	Control	C_NL	1	105	2	68	35	7	309	6452	78	0.047892126
2020	UG15F190P001	4	Control	C_NL	1	79	3	95	32	5	324	2296	216	0.141114983
2020	UG15F190P001	4	Control	C_NL	1	68	3	72	27	9	352	3314	72	0.106216053
2020	UG15F190P001	4	Control	C_NL	1	83		80	28	9	209	1479	106	0.141311697
2020	UG15F180P005	4	Control	C_NL	1	88	4	105	40	8	629	7557	208	0.083234088
2020	UG15F180P005	4	Control	C_NL	1	83	2	71	35	6	342	4936	181	0.069286872
2020	UG15F180P005	4	Control	C_NL	1	75	3	58	31	8	667	5279	266	0.126349687
2020	UG15F039P015	4	Control	C_NL	1	222	3	172	81	1	0	38	0	0
2020	UG15F039P015	4	Control	C_NL	0					0
2020	UG15F039P015	4	Control	C_NL	1	171	2	136	62	2	0	118	0	0
2020	UG15F039P015	4	Control	C_NL	0					0
2020	UG15F239P002	4	Control	C_NL	1	132	3	59	41	6	1	927	0	0.001078749
2020	UG15F056P001	4	Control	C_NL	1	75	3	69	30	9	34	623	2	0.054574639
2020	UG15F056P001	4	Control	C_NL	1	118	2	64	34	7	0	965	0	0
2020	TME 204	4	Control	C_NL	1	114	3	162	55	3	0	459	0	0
2020	TME 204	4	Control	C_NL	1	118	3	160	59	2	0	109	0	0
2020	TME 204	4	Control	C_NL	1	150	3	172	67	3	0	169	0	0
2020	Aladoalado	4	Control	C_NL	1	97	3	108	49	2	59	958	0	0.061586639
2020	Aladoalado	4	Control	C_NL	1	97	3				77	1587	4	0.048519219
2020	Aladoalado	4	Control	C_NL	1			92	46	1
2020	UG15F079P001	4	Control	C_NL	1	83	2	87	33	7	81	2228	12	0.036355476
2020	UG15F079P001	4	Control	C_NL	1	83	2	74	28	7	92	859	25	0.107101281
2020	UG15F079P001	4	Control	C_NL	1	92	2	84	39	5	136	3809	24	0.035704909
2020	UG15F079P001	4	Control	C_NL	1	116	2	130	42	6	23	1214	3	0.018945634
2020	UG15F079P001	5	Red light	HL	1	76	3	78	30	7	70	2076	21	0.03371869
2020	UG15F079P001	5	Red light	HL	1	76	3	69	30	8	203	6133	87	0.033099625
2020	UG15F079P001	5	Red light	HL	1	76	3	63	29	7	151	2239	60	0.067440822
2020	UG15F079P001	5	Red light	HL	1	84	3	65	26	8	174	4268	35	0.04076851
2020	UG15F039P015	5	Red light	ML	1	73	3	61	30	8	212	2990	35	0.07090301
2020	UG15F039P015	5	Red light	ML	1	75	3	60	29	7	165	3293	50	0.050106286
2020	UG15F039P015	5	Red light	LL	1	155	2	91	34	2	0	116	0	0
2020	UG15F039P015	5	Red light	LL	1	112	2	82	33	7	464	4262	94	0.108869076
2020	UG15F239P002	5	Red light	ML	1	97	3	44	34	8	56	1465	1	0.038225256
2020	UG15F239P002	5	Red light	ML	1	120	3	46	39	6	26	1562	1	0.016645327
2020	UG15F239P002	5	Red light	LL	1	106	3	51	32	6	96	1815	2	0.052892562
2020	UG15F239P002	5	Red light	LL	1	109	2	43	32	7	7	18167	0	0.000385314
2020	UG15F056P001	5	Red light	ML	1	73	3	50	23	10	63	2115	31	0.029787234
2020	UG15F056P001	5	Red light	ML	1	75	3	40	24	7	26	514	14	0.050583658
2020	UG15F056P001	5	Red light	LL	1	76	2	38	24	9	39	773	28	0.050452781
2020	UG15F056P001	5	Red light	LL	1	76	3	29	21	7	73	1352	39	0.053994083
2020	TME 204	5	Red light	LL	1	72	3				0	31	0	0
2020	UG15F265P001	5	Red light	ML	1	76	2	43	25	7	5	1093	0	0.004574565
2020	UG15F265P001	5	Red light	LL	1	108	2	41	24	6	3	931	0	0.003222342
2020	UG15F171P506	5	Red light	LL	1	98	2	43	23	5	152	8200	32	0.018536585
2020	UG15F190P001	5	Red light	ML	1	70	3	83	28	8	613	3437	219	0.178353215
2020	UG15F190P001	5	Red light	ML	1	84	3	113	30	6	348	2903	245	0.11987599
2020	UG15F190P001	5	Red light	LL	1	76	3	83	30	9	730	4849	195	0.150546504
2020	UG15F190P001	5	Red light	LL	1	60	3	100	22	10	743	7785	329	0.095439949
2020	UG15F180P005	5	Red light	ML	1	67	3	49	26	9	362	5040	128	0.071825397
2020	UG15F180P005	5	Red light	ML	1	76	2	40	24	7	182	2036	36	0.089390963
2020	UG15F180P005	5	Red light	LL	1	58	2	54	23	9	316	2544	51	0.124213836
2020	UG15F180P005	5	Red light	LL	1	76	3	55	25	6	606	6050	130	0.100165289
2020	UG15F265P001	5	Control	C_NL	1	112	2	71	33	6	0	2654	0	0
2020	UG15F265P001	5	Control	C_NL	1	93	2	70	31	6	0	685	0	0
2020	UG15F171P506	5	Control	C_NL	1	136	2	98	41	6	203	4281	34	0.047418827
2020	UG15F171P506	5	Control	C_NL	1	137	3	118	53	6	93	2356	14	0.039473684
2020	UG15F171P506	5	Control	C_NL	1	121	3	76	46	5	77	1321	17	0.058289175
2020	UG15F190P001	5	Control	C_NL	1	63	3	84	22	8	828	5775	266	0.143376623
2020	UG15F190P001	5	Control	C_NL	1	68	3	79	32	6	652	3628	50	0.179713341
2020	UG15F190P001	5	Control	C_NL	1	72	3	102	32	8	253	2094	111	0.120821394
2020	UG15F180P005	5	Control	C_NL	1	70	3	52	30	6	428	3995	169	0.107133917
2020	UG15F180P005	5	Control	C_NL	1	92	2	57	28	9	673	7434	58	0.090529997
2020	UG15F180P005	5	Control	C_NL	1	89	3	78	37	9	1021	8701	356	0.117342834
2020	UG15F039P015	5	Control	C_NL	1	160	2	193	75	2	3	193	0	0.015544041
2020	UG15F039P015	5	Control	C_NL	0					0
2020	UG15F039P015	5	Control	C_NL	1	110	3	128	52	6	108	1945	17	0.055526992
2020	UG15F039P015	5	Control	C_NL	1	153	2	178	59	2	0	170	0	0
2020	UG15F239P002	5	Control	C_NL	1	89	3	43	24	9	4	1518	0	0.002635046
2020	UG15F239P002	5	Control	C_NL	1	72	3	37	29	9	3	1265	0	0.002371542
2020	UG15F056P001	5	Control	C_NL	1	68	3	45	21	8	18	2125	15	0.008470588
2020	TME 204	5	Control	C_NL	1	164	3	154	64	2	0	166	0	0
2020	TME 204	5	Control	C_NL	1	144	3	159	65	3	0	151	0	0
2020	TME 204	5	Control	C_NL	1	118	3	143	58	4	0	188	0	0
2020	Aladoalado	5	Control	C_NL	1	97	3			0	2	48	0	0.041666667
2020	Aladoalado	5	Control	C_NL	1	149	3			0	0	273	0	0
2020	Aladoalado	5	Control	C_NL	1	104	3	118	60	5	69	528	12	0.130681818
2020	UG15F079P001	5	Control	C_NL	1	89	3	94	36	7	123	3300	19	0.037272727
2020	UG15F079P001	5	Control	C_NL	1	76	3	105	41	5	100	1707	34	0.058582308
2020	UG15F039P015	6	Red light	HL	1	118	2	60	22	4	164	2674	58	0.061331339
2020	UG15F039P015	6	Red light	HL	1	76	2	37	17	6	57	1520	13	0.0375
2020	UG15F039P015	6	Red light	HL	1	73	2	61	22	7	129	6190	48	0.020840065
2020	UG15F239P002	6	Red light	HL	1	105	4	37	29	7	63	1389	11	0.045356371
2020	UG15F239P002	6	Red light	HL	1	84	3	36	19	6	76	1625	26	0.046769231
2020	UG15F239P002	6	Red light	HL	1	84	3	32	19	8	38	996	7	0.03815261
2020	UG15F056P001	6	Red light	HL	1	84	3	52	24	7	0	547	0	0
2020	UG15F056P001	6	Red light	HL	1	75	2	39	21	7	34	1207	16	0.028169014
2020	UG15F056P001	6	Red light	HL	1	116	2	54	24	6	29	661	7	0.04387292
2020	TME 204	6	Red light	HL	1	76	2	72	22	6	15	2852	6	0.005259467
2020	TME 204	6	Red light	HL	1	97	2	82	29	3	26	998	3	0.026052104
2020	TME 204	6	Red light	HL	1	105	3	78	30	4	0	291	0	0
2020	UG15F265P001	6	Red light	ML	1	76	3	50	27	8	0	2710	0	0
2020	UG15F265P001	6	Red light	ML	1	76	3	55	24	7	0	1674	0	0
2020	UG15F265P001	6	Red light	LL	1	69	3	50	22	7	0	530	0	0
2020	UG15F171P506	6	Red light	ML	1	90	2	38	21	3	60	1741	26	0.034462952
2020	UG15F190P001	6	Red light	ML	1	69	3	96	26	6	1537	17725	491	0.086713681
2020	UG15F190P001	6	Red light	ML	1	69	3	98	28	6	1071	6374	432	0.168026357
2020	UG15F190P001	6	Red light	LL	1	66	3	95	23	7	970	9415	201	0.103027084
2020	UG15F190P001	6	Red light	LL	1	76	3	68	21	7	955	12955	243	0.073716712
2020	UG15F180P005	6	Red light	ML	1	69	3	47	17		140	2657	107	0.052691005
2020	UG15F180P005	6	Red light	ML	1	72	2	42	19	8	370	4741	199	0.078042607
2020	UG15F180P005	6	Red light	LL	1	71	2	41	15	6	798	5370	368	0.148603352
2020	Aladoalado	6	Red light	ML	1	90	3	60	32	3	42	994	10	0.042253521
2020	Aladoalado	6	Red light	LL	1	105	2	65	31	5	54	680	10	0.079411765
2020	UG15F079P001	6	Red light	ML	1	84	3				164	2568	78	0.063862928
2020	UG15F079P001	6	Red light	ML	1	76	3	68	23	4	185	2312	116	0.080017301
2020	UG15F079P001	6	Red light	LL	1	84	3	75	31	8	146	2702	66	0.054034049
2020	UG15F079P001	6	Red light	LL	1	87	3	70	25	6	40	646	11	0.061919505
2020	UG15F265P001	6	Control	C_NL	1	76	3	67	34	7	0	963	0	0
2020	UG15F171P506	6	Control	C_NL	1	147	3	112	41	5	36	435	2	0.082758621
2020	UG15F171P506	6	Control	C_NL	1	117	3	102	42	6	255	6646	96	0.038368944
2020	UG15F171P506	6	Control	C_NL	1	76	2	53	25	7	73	2734	50	0.026700805
2020	UG15F190P001	6	Control	C_NL	1	60	3				119	1093	0	0.108874657
2020	UG15F190P001	6	Control	C_NL	1	60	3	111	26	7	552	8268	258	0.066763425
2020	UG15F190P001	6	Control	C_NL	1	89	3	96	32	8	942	6036	470	0.156063618
2020	UG15F180P005	6	Control	C_NL	1	74	3	84	40	8	559	4620	79	0.120995671
2020	UG15F180P005	6	Control	C_NL	1	76	3	73	33	7	644	5868	59	0.109747785
2020	UG15F180P005	6	Control	C_NL	1	76	2	58	28	10	365	3686	193	0.099023332
2020	UG15F039P015	6	Control	C_NL	1	208	3	166	70	1	0	70	0	0
2020	UG15F039P015	6	Control	C_NL	1	190	2	147	65	2	0	148	0	0
2020	UG15F039P015	6	Control	C_NL	1	129	2	146	59	3	2	302	0	0.006622517
2020	UG15F039P015	6	Control	C_NL	0					0
2020	UG15F239P002	6	Control	C_NL	1	150	3	70	33	5	25	2492	0	0.010032103
2020	UG15F239P002	6	Control	C_NL	1	111	3	51	34	7	182	2252	0	0.080817052
2020	UG15F239P002	6	Control	C_NL	1	97	4	48	33	8	0	4551	0	0
2020	UG15F056P001	6	Control	C_NL	1	76	3	56	28	8	50	1596	18	0.031328321
2020	UG15F056P001	6	Control	C_NL	1	94	3	61	33	8	32	1027	24	0.031158715
2020	UG15F056P001	6	Control	C_NL	1	89	2	74	29	10	54	1294	23	0.041731066
2020	TME 204	6	Control	C_NL	1	112	3	121	52	2	0	77	0	0
2020	TME 204	6	Control	C_NL	1	136	3	146	67	3	0	1183	0	0
2020	Aladoalado	6	Control	C_NL	1	208	2	173	92	3	0	230	0	0
2020	Aladoalado	6	Control	C_NL	1	104	3	124	50	1	30	533	0	0.056285178
2020	UG15F079P001	6	Control	C_NL	1	118	2	116	44	6	78	1552	20	0.050257732
2020	UG15F079P001	6	Control	C_NL	1	126	2	97	38	4	44	1446	11	0.030428769
2020	UG15F079P001	6	Control	C_NL	1	76	3	91	38	6	241	4329	47	0.055671056
2020	UG15F079P001	6	Control	C_NL	1	97	3	106	40	4	172	4530	60	0.037969095
