# Supplementary material for: Flowering and fruit-set in cassava under extended red-light photoperiod supplemented with plant-growth regulators and pruning
Source: BMC Plant Biol. 2023 Jun 23;23:335. doi: 10.1186/s12870-023-04349-x (PMC10288747; doi:10.1186/s12870-023-04349-x)
Supplement: Supplementary file 3 — Additional file 3. [file 12870_2023_4349_MOESM3_ESM.csv]

Season	Genotype	Capacity_to_Flower	Block	Treatment	RedLight_Intensity	Tier	Seeds
2019	UG15F199P006	Easy	1	Control	C_NL	4	311
2019	UG15F199P006	Easy	1	RedLight	ML	4	120
2019	UG15F199P006	Easy	1	Control	C_NL	4	246
2019	UG15F199P006	Easy	1	Control	C_NL	3	33
2019	UG15F199P006	Easy	1	Control	C_NL	3	33
2019	UG15F199P006	Easy	1	Control	C_NL	3	11
2019	UG15F199P006	Easy	1	RedLight	ML	3	20
2019	UG15F199P006	Easy	1	RedLight	ML	3	23
2019	UG15F199P006	Easy	1	Control	C_NL	3	175
2019	UG15F180P005	Hard	1	RedLight	LL	2	5
2019	UG15F180P005	Hard	1	RedLight	LL	4	20
2019	UG15F180P005	Hard	1	Control	C_NL	2	26
2019	UG15F180P005	Hard	1	Control	C_NL	2	5
2019	UG15F180P005	Hard	1	RedLight	ML	2	3
2019	UG15F180P005	Hard	1	RedLight	ML	4	4
2019	UG15F180P005	Hard	1	RedLight	ML	1	21
2019	UG15F180P005	Hard	1	RedLight	LL	2	44
2019	UG15F180P005	Hard	1	Control	C_NL	3	18
2019	UG15F180P005	Hard	1	RedLight	LL	2	10
2019	UG15F180P005	Hard	1	RedLight	ML	3	71
2019	UG15F180P005	Hard	1	RedLight	LL	2	69
2019	UG15F180P005	Hard	1	RedLight	LL	4	82
2019	UG15F180P005	Hard	1	Control	C_NL	4	46
2019	UG15F180P005	Hard	1	RedLight	LL	3	50
2019	UG15F180P005	Hard	1	RedLight	LL	3	31
2019	UG15F180P005	Hard	1	RedLight	LL	3	18
2019	UG15F180P005	Hard	1	Control	C_NL	3	69
2019	UG15F180P005	Hard	1	RedLight	ML	2	11
2019	UG15F180P005	Hard	1	RedLight	LL	3	12
2019	UG15F180P005	Hard	1	RedLight	ML	2	12
2019	UG15F180P005	Hard	1	RedLight	LL	2	7
2019	UG15F180P005	Hard	1	Control	C_NL	3	33
2019	UG15F180P005	Hard	1	RedLight	ML	4	170
2019	UG15F180P005	Hard	1	RedLight	LL	4	22
2019	UG15F180P005	Hard	1	RedLight	LL	3	13
2019	UG15F180P005	Hard	1	RedLight	LL	1	11
2019	UG15F180P005	Hard	1	Control	C_NL	1	3
2019	UG15F190P001	Hard	1	RedLight	LL	4	36
2019	UG15F190P001	Hard	1	RedLight	LL	3	122
2019	UG15F190P001	Hard	1	Control	C_NL	3	25
2019	UG15F190P001	Hard	1	RedLight	ML	4	9
2019	UG15F190P001	Hard	1	RedLight	LL	3	9
2019	UG15F190P001	Hard	1	RedLight	LL	3	114
2019	UG15F190P001	Hard	1	RedLight	LL	3	20
2019	UG15F190P001	Hard	1	RedLight	LL	3	27
2019	UG15F190P001	Hard	1	RedLight	ML	4	114
2019	UG15F190P001	Hard	1	RedLight	ML	3	20
2019	UG15F190P001	Hard	1	RedLight	ML	3	100
2019	UG15F190P001	Hard	1	Control	C_NL	3	43
2019	UG15F190P001	Hard	1	RedLight	LL	3	78
2019	UG15F190P001	Hard	1	RedLight	LL	3	23
2019	UG15F190P001	Hard	1	Control	C_NL	4	333
2019	UG15F190P001	Hard	1	RedLight	LL	4	343
2019	UG15F190P001	Hard	1	RedLight	ML	3	103
2019	UG15F190P001	Hard	1	RedLight	ML	2	17
2019	UG15F190P001	Hard	1	RedLight	LL	4	245
2019	UG15F190P001	Hard	1	RedLight	LL	2	12
2019	UG15F190P001	Hard	1	Control	C_NL	3	111
2019	UG15F190P001	Hard	1	RedLight	LL	3	110
2019	UG15F190P001	Hard	1	RedLight	ML	1	4
2019	UG15F190P001	Hard	1	RedLight	ML	2	19
2019	UG15F192P012	Easy	1	Control	C_NL	3	138
2019	UG15F192P012	Easy	1	Control	C_NL	2	116
2019	UG15F192P012	Easy	1	Control	C_NL	2	58
2019	UG15F192P012	Easy	1	RedLight	ML	3	68
2019	UG15F192P012	Easy	1	RedLight	LL	2	19
2019	UG15F192P012	Easy	1	Control	C_NL	2	14
2019	UG15F192P012	Easy	1	Control	C_NL	3	42
2019	UG15F192P012	Easy	1	Control	C_NL	3	68
2019	UG15F192P012	Easy	1	Control	C_NL	3	70
2019	UG15F192P012	Easy	1	RedLight	LL	2	42
2019	UG15F192P012	Easy	1	Control	C_NL	3	89
2019	UG15F192P012	Easy	1	Control	C_NL	4	158
2019	UG15F192P012	Easy	1	RedLight	LL	2	19
2019	UG15F192P012	Easy	1	RedLight	ML	4	100
2019	UG15F192P012	Easy	1	Control	C_NL	4	114
2019	UG15F192P012	Easy	1	Control	C_NL	3	138
2019	UG15F192P012	Easy	1	RedLight	LL	2	10
2019	UG15F192P012	Easy	1	Control	C_NL	2	15
2019	UG15F302P016	Easy	1	RedLight	LL	3	14
2019	UG15F302P016	Easy	1	RedLight	LL	4	60
2019	UG15F302P016	Easy	1	RedLight	ML	3	30
2019	UG15F302P016	Easy	1	Control	C_NL	3	85
2019	UG15F302P016	Easy	1	Control	C_NL	3	136
2019	UG15F302P016	Easy	1	Control	C_NL	3	48
2019	UG15F302P016	Easy	1	Control	C_NL	4	69
2019	UG15F302P016	Easy	1	RedLight	LL	4	99
2019	UG15F302P016	Easy	1	Control	C_NL	2	16
2019	UG15F302P016	Easy	1	Control	C_NL	4	11
2019	UG15F302P016	Easy	1	RedLight	LL	3	5
2019	UG15F302P016	Easy	1	Control	C_NL	2	12
2019	UG15F302P016	Easy	1	RedLight	LL	3	104
2019	UG15F302P016	Easy	1	RedLight	ML	4	20
2019	UG15F302P016	Easy	1	Control	C_NL	4	705
2019	UG15F302P016	Easy	1	Control	C_NL	4	111
2019	UG15F302P016	Easy	1	RedLight	LL	4	159
2019	UG15F302P016	Easy	1	RedLight	ML	4	38
2019	UG15F302P016	Easy	1	Control	C_NL	3	23
2019	UG15F302P016	Easy	1	RedLight	LL	4	70
2019	UG15F302P016	Easy	1	RedLight	ML	3	87
2019	UG15F302P016	Easy	1	Control	C_NL	3	5
2019	UG15F302P016	Easy	1	RedLight	LL	4	104
2019	UG15F302P016	Easy	1	Control	C_NL	2	104
2019	UG15F302P016	Easy	1	Control	C_NL	3	65
2019	UG15F302P016	Easy	1	Control	C_NL	2	8
2019	UG15F302P016	Easy	1	RedLight	ML	2	11
2019	UG15F302P016	Easy	1	Control	C_NL	3	35
2019	UG15F302P016	Easy	1	Control	C_NL	3	104
2019	UG15F302P016	Easy	1	RedLight	ML	4	216
2019	UG15F302P016	Easy	1	RedLight	LL	2	36
2019	UG15F302P016	Easy	1	RedLight	ML	2	10
2019	UG15F302P016	Easy	1	RedLight	LL	2	23
2019	UG15F302P016	Easy	1	Control	C_NL	2	26
2019	UG15F302P016	Easy	1	RedLight	LL	2	21
2019	UG15F302P016	Easy	1	Control	C_NL	3	61
2019	UG15F302P016	Easy	1	RedLight	LL	3	14
2019	NASE13	Easy	1	RedLight	ML	4	64
2019	NASE13	Easy	1	RedLight	LL	3	16
2019	NASE13	Easy	1	RedLight	LL	3	11
2019	NASE13	Easy	1	RedLight	ML	3	102
2019	NASE13	Easy	1	Control	C_NL	3	6
2019	NASE13	Easy	1	Control	C_NL	4	15
2019	NASE13	Easy	1	Control	C_NL	4	17
2019	NASE14	Easy	1	RedLight	LL	2	21
2019	NASE14	Easy	1	Control	C_NL	4	60
2019	NASE14	Easy	1	Control	C_NL	3	35
2019	NASE14	Easy	1	RedLight	LL	2	18
2019	UG15F222P017	Easy	1	RedLight	ML	3	149
2019	UG15F222P017	Easy	1	RedLight	ML	2	63
2019	UG15F222P017	Easy	1	Control	C_NL	4	76
2019	UG15F222P017	Easy	1	RedLight	ML	4	458
2019	UG15F222P017	Easy	1	Control	C_NL	3	29
2019	UG15F222P017	Easy	1	RedLight	ML	3	226
2019	UG15F222P017	Easy	1	Control	C_NL	3	84
2019	UG15F222P017	Easy	1	RedLight	ML	3	118
2019	UG15F171P506	Hard	1	RedLight	ML	2	15
2019	UG15F171P506	Hard	1	Control	C_NL	3	29
2019	UG15F178P006	Easy	1	RedLight	ML	2	60
2019	UG15F178P006	Easy	1	RedLight	LL	2	23
2019	UG15F178P006	Easy	1	Control	C_NL	3	180
2019	UG15F178P006	Easy	1	RedLight	LL	2	174
2019	UG15F178P006	Easy	1	RedLight	ML	3	158
2019	UG15F178P006	Easy	1	RedLight	LL	4	466
2019	UG15F178P006	Easy	1	Control	C_NL	2	49
2019	UG15F178P006	Easy	1	Control	C_NL	3	119
2019	UG15F178P006	Easy	1	Control	C_NL	3	12
2019	UG15F178P006	Easy	1	RedLight	ML	3	72
2019	UG15F178P006	Easy	1	RedLight	ML	4	261
2019	UG15F178P006	Easy	1	Control	C_NL	4	123
2019	UG15F178P006	Easy	1	RedLight	ML	2	65
2019	UG15F178P006	Easy	1	RedLight	ML	2	4
2019	UG15F178P006	Easy	1	RedLight	LL	3	386
2019	UG15F178P006	Easy	1	RedLight	LL	2	54
2019	UG15F178P006	Easy	1	RedLight	ML	1	32
2019	UG15F178P006	Easy	1	RedLight	ML	4	128
2019	UG15F178P006	Easy	1	Control	C_NL	3	23
2019	UG15F178P006	Easy	1	RedLight	ML	2	41
2019	UG15F178P006	Easy	1	Control	C_NL	3	158
2019	UG15F178P006	Easy	1	RedLight	ML	3	306
2019	UG15F178P006	Easy	1	RedLight	LL	2	60
2019	UG15F178P006	Easy	1	RedLight	ML	3	200
2019	UG15F178P006	Easy	1	RedLight	ML	2	16
2019	UG15F178P006	Easy	1	RedLight	ML	1	6
2019	UG15F178P006	Easy	1	Control	C_NL	2	12
2019	UG15F178P006	Easy	1	Control	C_NL	2	33
2019	UG15F178P006	Easy	1	RedLight	LL	1	18
2019	UG15F178P006	Easy	1	Control	C_NL	3	16
2019	UG15F178P006	Easy	1	Control	C_NL	2	8
2019	UG15F178P006	Easy	1	RedLight	LL	1	11
2019	UG15F178P006	Easy	1	RedLight	LL	2	12
2019	UG15F178P006	Easy	1	RedLight	ML	1	14
2019	UG15F178P006	Easy	1	Control	C_NL	1	9
2019	UG15F178P006	Easy	1	Control	C_NL	1	4
2019	UG15F178P006	Easy	1	RedLight	ML	1	11
2019	UG15F178P006	Easy	1	Control	C_NL	2	93
2019	UG15F178P006	Easy	1	RedLight	ML	3	160
2019	UG15F178P006	Easy	1	RedLight	LL	1	25
2019	UG15F178P006	Easy	1	Control	C_NL	3	97
2019	UG15F178P006	Easy	1	Control	C_NL	3	102
2019	NASE3	Easy	1	RedLight	ML	3	29
2019	NASE3	Easy	1	RedLight	ML	4	118
2019	NASE3	Easy	1	RedLight	LL	4	154
2019	NASE3	Easy	1	RedLight	LL	3	252
2019	NASE3	Easy	1	Control	C_NL	2	53
2019	NASE3	Easy	1	Control	C_NL	2	37
2019	NASE3	Easy	1	RedLight	ML	3	57
2019	NASE3	Easy	1	Control	C_NL	2	19
2019	NASE3	Easy	1	Control	C_NL	3	153
2019	NASE3	Easy	1	RedLight	ML	3	51
2019	NASE3	Easy	1	RedLight	ML	3	116
2019	NASE3	Easy	1	Control	C_NL	3	85
2019	NASE3	Easy	1	RedLight	ML	3	124
2019	NASE3	Easy	1	RedLight	ML	3	20
2019	NASE3	Easy	1	Control	C_NL	3	11
2019	NASE3	Easy	1	Control	C_NL	3	53
2019	NASE3	Easy	1	Control	C_NL	3	29
2019	NASE3	Easy	1	Control	C_NL	2	12
2019	NASE3	Easy	1	RedLight	ML	2	11
2019	NASE3	Easy	1	RedLight	ML	2	13
2019	NASE3	Easy	1	Control	C_NL	3	15
2019	NASE3	Easy	1	RedLight	ML	2	17
2019	NASE3	Easy	1	RedLight	ML	2	46
2019	NASE3	Easy	1	RedLight	LL	2	13
2019	NASE3	Easy	1	Control	C_NL	2	3
2019	NASE3	Easy	1	Control	C_NL	2	2
2019	NASE3	Easy	1	RedLight	ML	3	80
2019	UG15F039P015	Hard	1	Control	C_NL	3	13
2019	UG15F178P006	Easy	2	Control	C_NL	2	50
2019	UG15F178P006	Easy	2	RedLight	ML	2	90
2019	UG15F178P006	Easy	2	Control	C_NL	2	71
2019	UG15F178P006	Easy	2	RedLight	ML	3	52
2019	UG15F178P006	Easy	2	RedLight	LL	1	3
2019	UG15F178P006	Easy	2	RedLight	LL	1	18
2019	UG15F178P006	Easy	2	RedLight	ML	2	12
2019	UG15F178P006	Easy	2	RedLight	LL	3	14
2019	UG15F178P006	Easy	2	RedLight	ML	3	148
2019	UG15F178P006	Easy	2	Control	C_NL	4	76
2019	UG15F178P006	Easy	2	Control	C_NL	4	285
2019	UG15F178P006	Easy	2	RedLight	LL	2	37
2019	UG15F178P006	Easy	2	RedLight	LL	3	24
2019	UG15F178P006	Easy	2	RedLight	ML	3	145
2019	UG15F178P006	Easy	2	Control	C_NL	3	126
2019	UG15F178P006	Easy	2	Control	C_NL	2	17
2019	UG15F178P006	Easy	2	Control	C_NL	3	15
2019	UG15F178P006	Easy	2	RedLight	ML	2	22
2019	UG15F178P006	Easy	2	Control	C_NL	3	26
2019	UG15F178P006	Easy	2	RedLight	LL	3	10
2019	UG15F178P006	Easy	2	Control	C_NL	2	9
2019	UG15F178P006	Easy	2	Control	C_NL	3	35
2019	UG15F178P006	Easy	2	RedLight	ML	3	12
2019	UG15F178P006	Easy	2	RedLight	ML	4	541
2019	UG15F178P006	Easy	2	RedLight	ML	4	296
2019	UG15F178P006	Easy	2	Control	C_NL	2	44
2019	UG15F178P006	Easy	2	RedLight	ML	3	20
2019	UG15F178P006	Easy	2	RedLight	ML	2	19
2019	UG15F178P006	Easy	2	RedLight	LL	2	17
2019	UG15F178P006	Easy	2	RedLight	LL	3	8
2019	UG15F178P006	Easy	2	Control	C_NL	1	24
2019	UG15F178P006	Easy	2	Control	C_NL	1	35
2019	UG15F178P006	Easy	2	Control	C_NL	1	17
2019	UG15F178P006	Easy	2	RedLight	LL	3	32
2019	UG15F178P006	Easy	2	RedLight	LL	1	3
2019	UG15F178P006	Easy	2	RedLight	ML	1	15
2019	UG15F178P006	Easy	2	RedLight	LL	2	110
2019	UG15F178P006	Easy	2	RedLight	LL	3	16
2019	UG15F178P006	Easy	2	RedLight	ML	2	18
2019	UG15F178P006	Easy	2	Control	C_NL	1	9
2019	UG15F178P006	Easy	2	Control	C_NL	2	27
2019	UG15F190P001	Hard	2	RedLight	HL	1	31
2019	UG15F190P001	Hard	2	RedLight	HL	4	124
2019	UG15F190P001	Hard	2	RedLight	HL	3	15
2019	UG15F190P001	Hard	2	RedLight	HL	4	215
2019	UG15F190P001	Hard	2	Control	C_NL	3	23
2019	UG15F190P001	Hard	2	Control	C_NL	3	21
2019	UG15F190P001	Hard	2	Control	C_NL	4	199
2019	UG15F190P001	Hard	2	RedLight	HL	3	33
2019	TME204	Hard	2	Control	C_NL	4	29
2019	TME204	Hard	2	RedLight	LL	3	122
2019	TME204	Hard	2	RedLight	ML	3	230
2019	TME204	Hard	2	RedLight	ML	4	30
2019	TME204	Hard	2	Control	C_NL	4	35
2019	TME204	Hard	2	Control	C_NL	4	95
2019	TME204	Hard	2	Control	C_NL	3	21
2019	TME204	Hard	2	Control	C_NL	3	56
2019	UG15F192P012	Easy	2	Control	C_NL	2	55
2019	UG15F192P012	Easy	2	Control	C_NL	3	25
2019	UG15F192P012	Easy	2	Control	C_NL	4	128
2019	UG15F192P012	Easy	2	Control	C_NL	3	49
2019	UG15F192P012	Easy	2	RedLight	ML	3	18
2019	UG15F192P012	Easy	2	Control	C_NL	3	49
2019	UG15F192P012	Easy	2	RedLight	ML	4	46
2019	UG15F192P012	Easy	2	Control	C_NL	4	311
2019	UG15F192P012	Easy	2	Control	C_NL	3	51
2019	NASE13	Easy	2	RedLight	LL	4	37
2019	NASE13	Easy	2	RedLight	LL	4	31
2019	NASE13	Easy	2	RedLight	LL	3	23
2019	NASE14	Easy	2	Control	C_NL	3	170
2019	NASE14	Easy	2	RedLight	LL	3	48
2019	NASE14	Easy	2	Control	C_NL	4	70
2019	UG15F302P016	Easy	2	RedLight	LL	4	68
2019	UG15F302P016	Easy	2	Control	C_NL	3	282
2019	UG15F302P016	Easy	2	RedLight	LL	3	215
2019	UG15F302P016	Easy	2	RedLight	LL	3	34
2019	UG15F302P016	Easy	2	Control	C_NL	4	187
2019	UG15F302P016	Easy	2	RedLight	ML	4	722
2019	UG15F302P016	Easy	2	RedLight	LL	4	1113
2019	UG15F302P016	Easy	2	Control	C_NL	4	212
2019	UG15F302P016	Easy	2	RedLight	LL	4	121
2019	UG15F302P016	Easy	2	RedLight	LL	4	89
2019	UG15F302P016	Easy	2	Control	C_NL	3	166
2019	UG15F302P016	Easy	2	RedLight	LL	3	141
2019	UG15F302P016	Easy	2	Control	C_NL	3	245
2019	UG15F302P016	Easy	2	Control	C_NL	2	19
2019	UG15F302P016	Easy	2	RedLight	ML	2	19
2019	UG15F302P016	Easy	2	RedLight	LL	3	50
2019	UG15F302P016	Easy	2	RedLight	ML	1	13
2019	UG15F302P016	Easy	2	RedLight	ML	1	16
2019	UG15F302P016	Easy	2	Control	C_NL	3	291
2019	UG15F302P016	Easy	2	RedLight	ML	3	129
2019	UG15F302P016	Easy	2	RedLight	LL	3	127
2019	UG15F228P016	Easy	2	RedLight	ML	4	116
2019	UG15F228P016	Easy	2	Control	C_NL	4	226
2019	UG15F228P016	Easy	2	Control	C_NL	4	230
2019	UG15F228P016	Easy	2	RedLight	LL	2	14
2019	UG15F228P016	Easy	2	Control	C_NL	3	14
2019	UG15F228P016	Easy	2	Control	C_NL	3	149
2019	UG15F228P016	Easy	2	RedLight	LL	4	108
2019	UG15F228P016	Easy	2	Control	C_NL	4	118
2019	UG15F228P016	Easy	2	RedLight	ML	3	29
2019	UG15F228P016	Easy	2	RedLight	LL	1	5
2019	UG15F199P006	Easy	2	Control	C_NL	3	35
2019	UG15F199P006	Easy	2	Control	C_NL	4	224
2019	UG15F199P006	Easy	2	Control	C_NL	4	35
2019	UG15F199P006	Easy	2	RedLight	ML	3	321
2019	UG15F199P006	Easy	2	RedLight	LL	3	97
2019	UG15F199P006	Easy	2	Control	C_NL	3	150
2019	UG15F199P006	Easy	2	Control	C_NL	3	12
2019	UG15F199P006	Easy	2	Control	C_NL	2	30
2019	UG15F199P006	Easy	2	Control	C_NL	2	17
2019	UG15F199P006	Easy	2	Control	C_NL	2	10
2019	UG15F199P006	Easy	2	RedLight	ML	4	287
2019	UG15F199P006	Easy	2	Control	C_NL	4	7
2019	UG15F199P006	Easy	2	Control	C_NL	4	15
2019	UG15F199P006	Easy	2	Control	C_NL	3	43
2019	UG15F199P006	Easy	2	Control	C_NL	3	48
2019	UG15F199P006	Easy	2	RedLight	LL	4	159
2019	UG15F199P006	Easy	2	Control	C_NL	4	116
2019	UG15F199P006	Easy	2	Control	C_NL	3	5
2019	NASE3	Easy	2	RedLight	LL	3	315
2019	NASE3	Easy	2	Control	C_NL	2	106
2019	NASE3	Easy	2	Control	C_NL	3	111
2019	NASE3	Easy	2	RedLight	LL	3	25
2019	NASE3	Easy	2	Control	C_NL	3	165
2019	NASE3	Easy	2	Control	C_NL	3	108
2019	NASE3	Easy	2	RedLight	LL	3	116
2019	NASE3	Easy	2	RedLight	LL	2	133
2019	NASE3	Easy	2	RedLight	LL	1	13
2019	NASE3	Easy	2	RedLight	LL	3	107
2019	NASE3	Easy	2	RedLight	ML	3	112
2019	NASE3	Easy	2	Control	C_NL	3	92
2019	NASE3	Easy	2	RedLight	LL	3	111
2019	NASE3	Easy	2	Control	C_NL	3	89
2019	NASE3	Easy	2	RedLight	LL	3	188
2019	UG15F180P005	Hard	2	Control	C_NL	3	37
2019	UG15F180P005	Hard	2	RedLight	HL	3	22
2019	NASE2	Easy	2	Control	C_NL	3	3
2019	UG15F178P006	Easy	3	RedLight	LL	3	190
2019	UG15F178P006	Easy	3	Control	C_NL	4	1001
2019	UG15F178P006	Easy	3	RedLight	LL	4	562
2019	UG15F178P006	Easy	3	RedLight	ML	4	555
2019	UG15F178P006	Easy	3	RedLight	LL	4	121
2019	UG15F178P006	Easy	3	Control	C_NL	2	53
2019	UG15F178P006	Easy	3	Control	C_NL	2	36
2019	UG15F178P006	Easy	3	RedLight	ML	2	89
2019	UG15F178P006	Easy	3	RedLight	LL	2	46
2019	UG15F178P006	Easy	3	RedLight	ML	1	15
2019	UG15F178P006	Easy	3	RedLight	ML	2	5
2019	UG15F178P006	Easy	3	RedLight	LL	3	195
2019	UG15F178P006	Easy	3	RedLight	ML	1	3
2019	UG15F178P006	Easy	3	RedLight	ML	2	27
2019	UG15F178P006	Easy	3	RedLight	LL	2	9
2019	UG15F178P006	Easy	3	RedLight	LL	2	17
2019	UG15F178P006	Easy	3	Control	C_NL	2	3
2019	UG15F178P006	Easy	3	RedLight	LL	3	148
2019	UG15F178P006	Easy	3	RedLight	ML	3	214
2019	UG15F178P006	Easy	3	Control	C_NL	3	166
2019	UG15F178P006	Easy	3	RedLight	LL	3	185
2019	UG15F178P006	Easy	3	Control	C_NL	1	24
2019	UG15F178P006	Easy	3	RedLight	ML	1	6
2019	UG15F178P006	Easy	3	RedLight	ML	1	18
2019	UG15F178P006	Easy	3	RedLight	ML	1	22
2019	UG15F178P006	Easy	3	RedLight	ML	2	11
2019	UG15F178P006	Easy	3	Control	C_NL	2	151
2019	UG15F178P006	Easy	3	Control	C_NL	2	17
2019	UG15F178P006	Easy	3	RedLight	LL	2	24
2019	UG15F178P006	Easy	3	RedLight	LL	2	9
2019	UG15F178P006	Easy	3	Control	C_NL	1	7
2019	UG15F178P006	Easy	3	RedLight	LL	1	18
2019	UG15F302P016	Easy	3	RedLight	ML	4	511
2019	UG15F302P016	Easy	3	Control	C_NL	4	733
2019	UG15F302P016	Easy	3	Control	C_NL	3	246
2019	UG15F302P016	Easy	3	Control	C_NL	2	43
2019	UG15F302P016	Easy	3	Control	C_NL	3	447
2019	UG15F302P016	Easy	3	Control	C_NL	3	226
2019	UG15F302P016	Easy	3	RedLight	ML	3	180
2019	UG15F302P016	Easy	3	RedLight	ML	2	217
2019	UG15F302P016	Easy	3	Control	C_NL	2	57
2019	UG15F302P016	Easy	3	RedLight	LL	2	205
2019	UG15F302P016	Easy	3	RedLight	ML	3	12
2019	UG15F302P016	Easy	3	RedLight	ML	3	132
2019	UG15F302P016	Easy	3	RedLight	LL	3	119
2019	UG15F302P016	Easy	3	RedLight	LL	3	178
2019	UG15F302P016	Easy	3	Control	C_NL	3	71
2019	UG15F302P016	Easy	3	Control	C_NL	3	131
2019	UG15F302P016	Easy	3	RedLight	LL	3	108
2019	UG15F302P016	Easy	3	Control	C_NL	3	209
2019	UG15F039P015	Hard	3	RedLight	ML	3	76
2019	UG15F039P015	Hard	3	RedLight	LL	3	18
2019	UG15F039P015	Hard	3	Control	C_NL	3	7
2019	UG15F039P015	Hard	3	RedLight	ML	4	159
2019	UG15F039P015	Hard	3	Control	C_NL	4	28
2019	UG15F180P005	Hard	3	Control	C_NL	4	121
2019	UG15F180P005	Hard	3	RedLight	ML	4	30
2019	UG15F180P005	Hard	3	RedLight	LL	3	7
2019	UG15F180P005	Hard	3	RedLight	ML	3	65
2019	UG15F056P001	Hard	3	Control	C_NL	4	19
2019	TME204	Hard	3	RedLight	LL	4	52
2019	TME204	Hard	3	Control	C_NL	4	6
2019	NASE3	Easy	3	RedLight	ML	2	53
2019	NASE3	Easy	3	RedLight	ML	3	65
2019	NASE3	Easy	3	Control	C_NL	2	129
2019	NASE3	Easy	3	Control	C_NL	3	132
2019	NASE3	Easy	3	RedLight	ML	3	18
2019	NASE3	Easy	3	RedLight	ML	3	89
2019	NASE3	Easy	3	RedLight	ML	2	46
2019	NASE3	Easy	3	RedLight	LL	2	120
2019	NASE3	Easy	3	RedLight	LL	3	213
2019	NASE3	Easy	3	RedLight	LL	2	28
2019	NASE3	Easy	3	RedLight	ML	3	28
2019	NASE3	Easy	3	RedLight	ML	2	163
2019	NASE3	Easy	3	Control	C_NL	2	21
2019	NASE3	Easy	3	RedLight	LL	2	12
2019	UG15F199P006	Easy	3	Control	C_NL	2	17
2019	UG15F199P006	Easy	3	RedLight	ML	4	46
2019	UG15F199P006	Easy	3	Control	C_NL	4	120
2019	UG15F199P006	Easy	3	Control	C_NL	4	24
2019	UG15F199P006	Easy	3	Control	C_NL	3	46
2019	UG15F199P006	Easy	3	RedLight	ML	2	18
2019	UG15F199P006	Easy	3	Control	C_NL	2	11
2019	UG15F199P006	Easy	3	Control	C_NL	3	167
2019	UG15F199P006	Easy	3	Control	C_NL	3	57
2019	UG15F199P006	Easy	3	RedLight	ML	2	11
2019	UG15F199P006	Easy	3	Control	C_NL	2	2
2019	UG15F199P006	Easy	3	Control	C_NL	3	128
2019	UG15F192P012	Easy	3	Control	C_NL	3	89
2019	UG15F192P012	Easy	3	RedLight	HL	3	61
2019	UG15F192P012	Easy	3	RedLight	HL	3	14
2019	UG15F192P012	Easy	3	RedLight	HL	3	28
2019	UG15F192P012	Easy	3	Control	C_NL	3	75
2019	UG15F192P012	Easy	3	RedLight	HL	2	6
2019	UG15F192P012	Easy	3	RedLight	HL	2	20
2019	UG15F192P012	Easy	3	Control	C_NL	2	6
2019	UG15F192P012	Easy	3	Control	C_NL	2	9
2019	NASE13	Easy	3	RedLight	LL	3	22
2019	NASE13	Easy	3	RedLight	LL	4	179
2019	UG15F190P001	Hard	3	Control	C_NL	3	74
2019	UG15F190P001	Hard	3	Control	C_NL	4	247
2019	UG15F190P001	Hard	3	Control	C_NL	3	18
2019	UG15F190P001	Hard	3	RedLight	ML	4	350
2019	UG15F190P001	Hard	3	Control	C_NL	4	48
2019	UG15F190P001	Hard	3	RedLight	LL	3	142
2019	UG15F190P001	Hard	3	RedLight	ML	3	245
2019	UG15F190P001	Hard	3	Control	C_NL	3	7
2019	UG15F190P001	Hard	3	RedLight	ML	4	422
2019	UG15F190P001	Hard	3	Control	C_NL	4	27
2019	UG15F190P001	Hard	3	Control	C_NL	4	80
2019	UG15F190P001	Hard	3	RedLight	ML	3	169
2019	UG15F190P001	Hard	3	Control	C_NL	3	8
2019	UG15F190P001	Hard	4	RedLight	ML	4	211
2019	UG15F190P001	Hard	4	RedLight	ML	3	18
2019	UG15F190P001	Hard	4	RedLight	ML	3	32
2019	UG15F190P001	Hard	4	RedLight	LL	3	121
2019	UG15F190P001	Hard	4	Control	C_NL	3	14
2019	UG15F190P001	Hard	4	RedLight	ML	4	112
2019	UG15F190P001	Hard	4	RedLight	ML	3	3
2019	UG15F190P001	Hard	4	RedLight	LL	3	16
2019	UG15F190P001	Hard	4	RedLight	ML	3	98
2019	UG15F190P001	Hard	4	RedLight	ML	2	10
2019	UG15F190P001	Hard	4	RedLight	ML	3	37
2019	UG15F190P001	Hard	4	RedLight	ML	2	8
2019	UG15F190P001	Hard	4	RedLight	ML	3	126
2019	UG15F190P001	Hard	4	RedLight	LL	4	44
2019	UG15F190P001	Hard	4	RedLight	LL	3	8
2019	UG15F190P001	Hard	4	RedLight	LL	2	33
2019	UG15F190P001	Hard	4	RedLight	LL	3	18
2019	UG15F190P001	Hard	4	RedLight	ML	2	3
2019	UG15F190P001	Hard	4	RedLight	LL	3	68
2019	UG15F190P001	Hard	4	Control	C_NL	3	34
2019	UG15F190P001	Hard	4	Control	C_NL	4	135
2019	UG15F190P001	Hard	4	RedLight	LL	4	329
2019	UG15F079P001	Hard	4	RedLight	LL	3	26
2019	UG15F171P506	Hard	4	RedLight	LL	2	12
2019	UG15F171P506	Hard	4	RedLight	LL	3	88
2019	UG15F228P016	Easy	4	Control	C_NL	3	65
2019	UG15F228P016	Easy	4	Control	C_NL	3	21
2019	UG15F228P016	Easy	4	RedLight	LL	3	71
2019	UG15F228P016	Easy	4	RedLight	ML	3	33
2019	UG15F228P016	Easy	4	RedLight	ML	2	15
2019	UG15F228P016	Easy	4	Control	C_NL	2	85
2019	UG15F228P016	Easy	4	Control	C_NL	3	82
2019	UG15F228P016	Easy	4	RedLight	LL	4	254
2019	UG15F228P016	Easy	4	Control	C_NL	4	123
2019	UG15F228P016	Easy	4	Control	C_NL	4	23
2019	ALADOALADO	Hard	4	RedLight	ML	4	89
2019	ALADOALADO	Hard	4	RedLight	ML	3	36
2019	ALADOALADO	Hard	4	RedLight	ML	4	58
2019	NASE2	Easy	4	Control	C_NL	4	17
2019	NASE2	Easy	4	RedLight	ML	4	24
2019	NASE3	Easy	4	RedLight	LL	3	44
2019	NASE13	Easy	4	RedLight	ML	4	17
2019	NASE13	Easy	4	Control	C_NL	3	8
2019	NASE13	Easy	4	RedLight	ML	3	13
2019	NASE13	Easy	4	Control	C_NL	3	4
2019	UG15F180P005	Hard	4	Control	C_NL	4	26
2019	UG15F180P005	Hard	4	Control	C_NL	3	24
2019	UG15F180P005	Hard	4	Control	C_NL	2	9
2019	UG15F180P005	Hard	4	Control	C_NL	3	28
2019	UG15F180P005	Hard	4	Control	C_NL	3	23
2019	UG15F180P005	Hard	4	Control	C_NL	3	76
2019	UG15F180P005	Hard	4	RedLight	ML	2	7
2019	UG15F180P005	Hard	4	RedLight	ML	3	114
2019	UG15F180P005	Hard	4	Control	C_NL	3	18
2019	UG15F180P005	Hard	4	RedLight	LL	2	7
2019	UG15F199P006	Easy	4	Control	C_NL	3	42
2019	UG15F199P006	Easy	4	RedLight	LL	4	464
2019	UG15F199P006	Easy	4	Control	C_NL	2	31
2019	UG15F199P006	Easy	4	RedLight	LL	2	26
2019	UG15F199P006	Easy	4	Control	C_NL	4	132
2019	UG15F199P006	Easy	4	RedLight	LL	4	402
2019	UG15F199P006	Easy	4	RedLight	ML	4	128
2019	UG15F199P006	Easy	4	RedLight	LL	3	156
2019	UG15F199P006	Easy	4	Control	C_NL	3	112
2019	UG15F199P006	Easy	4	RedLight	LL	3	236
2019	UG15F199P006	Easy	4	Control	C_NL	4	290
2019	UG15F199P006	Easy	4	RedLight	LL	1	8
2019	UG15F199P006	Easy	4	RedLight	LL	1	3
2019	UG15F222P017	Easy	4	Control	C_NL	3	214
2019	UG15F222P017	Easy	4	RedLight	ML	4	39
2019	UG15F222P017	Easy	4	RedLight	ML	3	55
2019	UG15F222P017	Easy	4	Control	C_NL	3	3
2019	UG15F222P017	Easy	4	RedLight	LL	3	150
2019	UG15F222P017	Easy	4	Control	C_NL	3	19
2019	UG15F222P017	Easy	4	RedLight	LL	4	219
2019	UG15F222P017	Easy	4	Control	C_NL	4	146
2019	UG15F222P017	Easy	4	RedLight	ML	4	60
2019	UG15F222P017	Easy	4	RedLight	LL	4	247
2019	UG15F222P017	Easy	4	Control	C_NL	4	101
2019	NASE14	Easy	4	Control	C_NL	3	59
2019	NASE14	Easy	4	Control	C_NL	3	101
2019	NASE14	Easy	4	RedLight	ML	4	116
2019	NASE14	Easy	4	Control	C_NL	2	16
2019	NASE14	Easy	4	Control	C_NL	3	42
2019	NASE14	Easy	4	RedLight	LL	3	133
2019	NASE14	Easy	4	RedLight	ML	4	10
2019	NASE14	Easy	4	Control	C_NL	2	35
2019	NASE14	Easy	4	RedLight	LL	2	47
2019	NASE14	Easy	4	RedLight	LL	3	41
2019	NASE14	Easy	4	RedLight	LL	2	54
2019	NASE14	Easy	4	RedLight	LL	4	179
2019	NASE14	Easy	4	RedLight	LL	4	162
2019	NASE14	Easy	4	RedLight	LL	4	81
2019	NASE14	Easy	4	RedLight	ML	4	11
2019	UG15F302P016	Easy	4	RedLight	ML	3	32
2019	UG15F302P016	Easy	4	RedLight	ML	4	83
2019	UG15F302P016	Easy	4	Control	C_NL	4	11
2019	UG15F302P016	Easy	4	Control	C_NL	3	92
2019	UG15F302P016	Easy	4	Control	C_NL	4	60
2019	UG15F302P016	Easy	4	Control	C_NL	3	23
2019	UG15F302P016	Easy	4	Control	C_NL	2	18
2019	UG15F302P016	Easy	4	RedLight	LL	4	411
2019	UG15F302P016	Easy	4	Control	C_NL	3	112
2019	UG15F302P016	Easy	4	Control	C_NL	2	12
2019	UG15F302P016	Easy	4	Control	C_NL	2	31
2019	UG15F302P016	Easy	4	Control	C_NL	2	27
2019	UG15F302P016	Easy	4	RedLight	LL	2	5
2019	UG15F302P016	Easy	4	RedLight	ML	2	13
2019	UG15F302P016	Easy	4	Control	C_NL	3	144
2019	UG15F302P016	Easy	4	Control	C_NL	4	205
2019	UG15F302P016	Easy	4	RedLight	LL	2	32
2019	UG15F302P016	Easy	4	Control	C_NL	3	12
2019	UG15F302P016	Easy	4	RedLight	ML	4	51
2019	UG15F302P016	Easy	4	Control	C_NL	4	67
2019	UG15F302P016	Easy	4	RedLight	ML	3	85
2019	UG15F302P016	Easy	4	Control	C_NL	3	147
2019	UG15F302P016	Easy	4	RedLight	ML	4	320
2019	UG15F302P016	Easy	4	RedLight	ML	3	30
2019	UG15F302P016	Easy	4	Control	C_NL	3	134
2019	UG15F302P016	Easy	4	Control	C_NL	3	722
2019	UG15F302P016	Easy	4	RedLight	ML	4	374
2019	UG15F302P016	Easy	4	Control	C_NL	3	65
2019	UG15F302P016	Easy	4	RedLight	LL	3	66
2019	UG15F302P016	Easy	4	Control	C_NL	4	318
2019	UG15F178P006	Easy	4	RedLight	ML	4	29
2019	UG15F178P006	Easy	4	Control	C_NL	2	62
2019	UG15F178P006	Easy	4	Control	C_NL	2	35
2019	UG15F178P006	Easy	4	RedLight	ML	3	56
2019	UG15F178P006	Easy	4	Control	C_NL	2	49
2019	UG15F178P006	Easy	4	RedLight	ML	3	119
2019	UG15F178P006	Easy	4	Control	C_NL	1	28
2019	UG15F178P006	Easy	4	RedLight	ML	2	119
2019	UG15F178P006	Easy	4	RedLight	ML	1	4
2019	UG15F178P006	Easy	4	RedLight	LL	2	107
2019	UG15F178P006	Easy	4	Control	C_NL	3	144
2019	UG15F178P006	Easy	4	Control	C_NL	2	15
2019	UG15F178P006	Easy	4	RedLight	LL	1	8
2019	UG15F178P006	Easy	4	RedLight	LL	3	111
2019	UG15F178P006	Easy	4	RedLight	ML	2	13
2019	UG15F178P006	Easy	4	RedLight	LL	3	226
2019	UG15F178P006	Easy	4	Control	C_NL	2	108
2019	UG15F178P006	Easy	4	Control	C_NL	3	126
2019	UG15F178P006	Easy	4	RedLight	LL	2	28
2019	UG15F178P006	Easy	4	RedLight	ML	2	42
2019	UG15F178P006	Easy	4	RedLight	LL	3	112
2019	UG15F178P006	Easy	4	Control	C_NL	3	26
2019	UG15F178P006	Easy	4	RedLight	ML	3	9
2019	UG15F178P006	Easy	4	Control	C_NL	4	218
2019	UG15F178P006	Easy	4	RedLight	LL	4	121
2019	UG15F178P006	Easy	4	RedLight	ML	4	214
2019	UG15F178P006	Easy	4	Control	C_NL	2	40
2019	UG15F192P012	Easy	4	Control	C_NL	3	19
2019	UG15F192P012	Easy	4	Control	C_NL	3	22
2019	UG15F192P012	Easy	4	RedLight	LL	4	12
2019	UG15F192P012	Easy	4	Control	C_NL	4	313
2019	UG15F192P012	Easy	4	RedLight	ML	4	99
2019	UG15F192P012	Easy	4	Control	C_NL	4	98
2019	UG15F192P012	Easy	4	RedLight	LL	4	172
2019	UG15F192P012	Easy	4	Control	C_NL	4	116
2019	UG15F192P012	Easy	4	RedLight	ML	4	107
2019	UG15F192P012	Easy	4	Control	C_NL	2	14
2019	UG15F192P012	Easy	4	Control	C_NL	4	211
2019	UG15F192P012	Easy	4	RedLight	ML	3	24
2019	UG15F192P012	Easy	4	Control	C_NL	3	36
2019	UG15F192P012	Easy	4	Control	C_NL	3	75
2019	UG15F192P012	Easy	4	Control	C_NL	4	28
2019	UG15F192P012	Easy	4	RedLight	LL	3	24
2019	UG15F192P012	Easy	4	Control	C_NL	3	28
2019	UG15F192P012	Easy	4	Control	C_NL	3	12
2019	UG15F192P012	Easy	4	Control	C_NL	4	18
2019	UG15F192P012	Easy	4	RedLight	LL	3	35
2019	UG15F192P012	Easy	4	Control	C_NL	3	23
2019	UG15F192P012	Easy	4	Control	C_NL	2	6
2019	UG15F192P012	Easy	4	RedLight	LL	2	26
2019	UG15F192P012	Easy	4	Control	C_NL	2	3
2019	UG15F192P012	Easy	4	Control	C_NL	2	5
2019	UG15F192P012	Easy	4	Control	C_NL	3	27
2019	UG15F192P012	Easy	4	RedLight	LL	2	31
2019	UG15F192P012	Easy	4	Control	C_NL	2	116
2019	UG15F192P012	Easy	4	Control	C_NL	4	5
2019	UG15F192P012	Easy	4	Control	C_NL	2	2
2019	UG15F192P012	Easy	4	Control	C_NL	4	8
2019	UG15F192P012	Easy	4	Control	C_NL	3	38
2019	UG15F190P001	Hard	5	Control	C_NL	3	139
2019	UG15F190P001	Hard	5	RedLight	LL	3	357
2019	UG15F190P001	Hard	5	RedLight	ML	4	132
2019	UG15F190P001	Hard	5	RedLight	ML	3	211
2019	UG15F190P001	Hard	5	Control	C_NL	4	464
2019	UG15F190P001	Hard	5	RedLight	LL	2	9
2019	UG15F190P001	Hard	5	RedLight	LL	2	4
2019	UG15F190P001	Hard	5	RedLight	ML	3	444
2019	UG15F190P001	Hard	5	RedLight	LL	4	322
2019	UG15F190P001	Hard	5	RedLight	LL	4	458
2019	UG15F190P001	Hard	5	RedLight	ML	3	64
2019	UG15F190P001	Hard	5	RedLight	LL	3	167
2019	UG15F190P001	Hard	5	RedLight	LL	3	109
2019	UG15F190P001	Hard	5	Control	C_NL	3	17
2019	UG15F190P001	Hard	5	RedLight	ML	4	134
2019	NASE3	Easy	5	Control	C_NL	2	36
2019	NASE3	Easy	5	Control	C_NL	2	87
2019	NASE3	Easy	5	RedLight	LL	2	16
2019	NASE3	Easy	5	Control	C_NL	3	43
2019	NASE3	Easy	5	Control	C_NL	3	25
2019	NASE3	Easy	5	RedLight	LL	3	27
2019	NASE3	Easy	5	Control	C_NL	3	36
2019	NASE3	Easy	5	Control	C_NL	3	52
2019	NASE3	Easy	5	Control	C_NL	3	134
2019	NASE3	Easy	5	RedLight	LL	2	14
2019	UG15F192P012	Easy	5	RedLight	LL	4	54
2019	UG15F192P012	Easy	5	Control	C_NL	4	332
2019	UG15F192P012	Easy	5	RedLight	LL	4	32
2019	UG15F192P012	Easy	5	RedLight	ML	4	151
2019	UG15F192P012	Easy	5	Control	C_NL	4	119
2019	UG15F192P012	Easy	5	RedLight	LL	3	21
2019	UG15F192P012	Easy	5	Control	C_NL	3	253
2019	UG15F192P012	Easy	5	Control	C_NL	2	42
2019	UG15F192P012	Easy	5	RedLight	ML	2	5
2019	UG15F192P012	Easy	5	RedLight	LL	2	61
2019	UG15F192P012	Easy	5	RedLight	LL	3	98
2019	UG15F192P012	Easy	5	Control	C_NL	3	165
2019	UG15F192P012	Easy	5	RedLight	ML	3	48
2019	UG15F302P016	Easy	5	Control	C_NL	4	341
2019	UG15F302P016	Easy	5	Control	C_NL	3	218
2019	UG15F302P016	Easy	5	Control	C_NL	3	109
2019	UG15F302P016	Easy	5	Control	C_NL	3	37
2019	UG15F302P016	Easy	5	Control	C_NL	3	59
2019	UG15F302P016	Easy	5	Control	C_NL	3	124
2019	UG15F302P016	Easy	5	RedLight	ML	3	105
2019	UG15F302P016	Easy	5	Control	C_NL	3	223
2019	UG15F302P016	Easy	5	Control	C_NL	3	25
2019	UG15F302P016	Easy	5	RedLight	LL	4	234
2019	UG15F302P016	Easy	5	Control	C_NL	4	98
2019	UG15F302P016	Easy	5	RedLight	ML	4	706
2019	UG15F302P016	Easy	5	Control	C_NL	4	150
2019	UG15F302P016	Easy	5	RedLight	LL	3	22
2019	UG15F302P016	Easy	5	Control	C_NL	3	122
2019	NASE14	Easy	5	Control	C_NL	2	11
2019	NASE14	Easy	5	Control	C_NL	2	38
2019	NASE14	Easy	5	Control	C_NL	4	120
2019	NASE14	Easy	5	Control	C_NL	4	94
2019	NASE14	Easy	5	Control	C_NL	4	86
2019	UG15F178P006	Easy	5	Control	C_NL	2	147
2019	UG15F178P006	Easy	5	RedLight	HL	2	107
2019	UG15F178P006	Easy	5	Control	C_NL	2	89
2019	NASE13	Easy	5	RedLight	LL	3	6
2019	NASE13	Easy	5	RedLight	LL	3	53
2019	NASE13	Easy	5	Control	C_NL	3	16
2019	UG15F180P005	Hard	5	Control	C_NL	3	68
2019	UG15F180P005	Hard	5	Control	C_NL	3	14
2019	UG15F180P005	Hard	5	RedLight	ML	4	114
2019	UG15F222P017	Easy	5	RedLight	LL	4	186
2019	UG15F222P017	Easy	5	Control	C_NL	4	144
2019	UG15F222P017	Easy	5	RedLight	LL	3	163
2019	UG15F222P017	Easy	5	Control	C_NL	3	27
2019	UG15F199P006	Easy	5	RedLight	HL	3	11
2019	UG15F199P006	Easy	5	Control	C_NL	3	33
2019	UG15F171P506	Hard	5	RedLight	LL	4	130
2019	UG15F302P016	Easy	6	RedLight	LL	3	98
2019	UG15F302P016	Easy	6	RedLight	ML	3	24
2019	UG15F302P016	Easy	6	RedLight	ML	4	229
2019	UG15F302P016	Easy	6	Control	C_NL	4	243
2019	UG15F302P016	Easy	6	RedLight	LL	3	119
2019	UG15F302P016	Easy	6	Control	C_NL	3	109
2019	UG15F302P016	Easy	6	RedLight	ML	4	310
2019	UG15F302P016	Easy	6	Control	C_NL	4	397
2019	UG15F302P016	Easy	6	RedLight	LL	4	162
2019	UG15F302P016	Easy	6	Control	C_NL	4	528
2019	UG15F302P016	Easy	6	Control	C_NL	2	29
2019	UG15F302P016	Easy	6	RedLight	LL	2	50
2019	UG15F302P016	Easy	6	Control	C_NL	2	6
2019	UG15F302P016	Easy	6	Control	C_NL	2	51
2019	UG15F302P016	Easy	6	Control	C_NL	3	946
2019	UG15F302P016	Easy	6	RedLight	ML	3	54
2019	UG15F302P016	Easy	6	RedLight	ML	3	115
2019	UG15F180P005	Hard	6	RedLight	ML	4	42
2019	UG15F180P005	Hard	6	Control	C_NL	4	214
2019	UG15F180P005	Hard	6	RedLight	LL	2	40
2019	UG15F180P005	Hard	6	Control	C_NL	3	138
2019	UG15F180P005	Hard	6	Control	C_NL	3	6
2019	UG15F180P005	Hard	6	Control	C_NL	4	35
2019	UG15F192P012	Easy	6	RedLight	LL	3	59
2019	UG15F192P012	Easy	6	Control	C_NL	3	93
2019	UG15F192P012	Easy	6	Control	C_NL	2	88
2019	UG15F192P012	Easy	6	RedLight	LL	2	59
2019	UG15F192P012	Easy	6	Control	C_NL	2	12
2019	UG15F192P012	Easy	6	RedLight	LL	3	157
2019	UG15F192P012	Easy	6	Control	C_NL	3	168
2019	UG15F199P006	Easy	6	RedLight	ML	4	17
2019	UG15F199P006	Easy	6	Control	C_NL	4	103
2019	UG15F199P006	Easy	6	RedLight	LL	4	81
2019	UG15F199P006	Easy	6	Control	C_NL	4	163
2019	UG15F199P006	Easy	6	Control	C_NL	3	26
2019	UG15F199P006	Easy	6	RedLight	ML	3	25
2019	UG15F199P006	Easy	6	RedLight	ML	3	20
2019	UG15F199P006	Easy	6	Control	C_NL	3	109
2019	UG15F199P006	Easy	6	Control	C_NL	3	24
2019	UG15F190P001	Hard	6	RedLight	ML	3	29
2019	UG15F190P001	Hard	6	RedLight	ML	2	2
2019	UG15F190P001	Hard	6	RedLight	ML	2	116
2019	UG15F190P001	Hard	6	RedLight	LL	3	81
2019	UG15F190P001	Hard	6	RedLight	ML	3	89
2019	UG15F190P001	Hard	6	Control	C_NL	3	108
2019	UG15F190P001	Hard	6	RedLight	ML	3	84
2019	UG15F178P006	Easy	6	Control	C_NL	2	89
2019	UG15F178P006	Easy	6	Control	C_NL	2	39
2019	UG15F178P006	Easy	6	RedLight	LL	2	9
2019	UG15F178P006	Easy	6	Control	C_NL	2	10
2019	UG15F178P006	Easy	6	Control	C_NL	2	27
2019	UG15F178P006	Easy	6	RedLight	LL	2	28
2019	UG15F178P006	Easy	6	Control	C_NL	2	6
2019	UG15F178P006	Easy	6	RedLight	LL	2	5
2019	UG15F178P006	Easy	6	Control	C_NL	2	15
2019	UG15F178P006	Easy	6	RedLight	ML	1	21
2019	UG15F178P006	Easy	6	Control	C_NL	1	9
2019	UG15F178P006	Easy	6	RedLight	ML	3	400
2019	UG15F178P006	Easy	6	RedLight	LL	3	388
2019	UG15F178P006	Easy	6	Control	C_NL	2	143
2019	UG15F178P006	Easy	6	Control	C_NL	3	322
2019	UG15F178P006	Easy	6	RedLight	LL	3	317
2019	UG15F178P006	Easy	6	RedLight	ML	2	47
2019	UG15F178P006	Easy	6	Control	C_NL	2	213
2019	UG15F178P006	Easy	6	RedLight	LL	2	265
2019	UG15F178P006	Easy	6	RedLight	LL	2	75
2019	UG15F178P006	Easy	6	RedLight	LL	1	23
2019	UG15F178P006	Easy	6	RedLight	LL	1	54
2019	UG15F178P006	Easy	6	Control	C_NL	1	13
2019	UG15F178P006	Easy	6	Control	C_NL	1	11
2019	UG15F178P006	Easy	6	Control	C_NL	1	42
2019	UG15F171P506	Hard	6	Control	C_NL	3	9
2019	NASE14	Easy	6	Control	C_NL	4	12
2019	NASE3	Easy	6	RedLight	ML	1	2
2019	NASE13	Easy	6	Control	C_NL	2	3
2019	UG15F178P006	Easy	4	RedLight	ML	4	54
2019	UG15F178P006	Easy	4	RedLight	LL	4	76
2019	UG15F178P006	Easy	6	RedLight	ML	2	95
2019	UG15F178P006	Easy	6	RedLight	ML	3	20
2019	UG15F178P006	Easy	6	RedLight	LL	4	9
2019	UG15F178P006	Easy	6	RedLight	ML	4	200
2019	UG15F178P006	Easy	6	Control	C_NL	4	767
2019	UG15F178P006	Easy	6	RedLight	ML	4	32
2019	UG15F178P006	Easy	6	RedLight	LL	4	162
2019	UG15F180P005	Hard	2	RedLight	HL	3	7
2019	UG15F180P005	Hard	2	Control	C_NL	4	166
2019	UG15F180P005	Hard	2	RedLight	HL	4	427
2019	UG15F180P005	Hard	2	RedLight	HL	4	3
2019	UG15F180P005	Hard	4	RedLight	ML	4	72
2019	UG15F180P005	Hard	5	RedLight	LL	3	43
2019	UG15F180P005	Hard	5	RedLight	ML	3	32
2019	UG15F180P005	Hard	5	RedLight	LL	4	40
2019	UG15F180P005	Hard	5	Control	C_NL	4	69
2019	UG15F180P005	Hard	6	RedLight	LL	2	15
2019	UG15F180P005	Hard	6	Control	C_NL	2	27
2019	UG15F180P005	Hard	6	RedLight	LL	3	58
2019	UG15F180P005	Hard	6	RedLight	LL	3	31
2019	UG15F180P005	Hard	6	RedLight	LL	4	255
2019	UG15F180P005	Hard	6	RedLight	LL	4	21
2019	UG15F190P001	Hard	6	Control	C_NL	2	20
2019	UG15F190P001	Hard	6	RedLight	LL	3	198
2019	UG15F190P001	Hard	6	RedLight	LL	4	345
2019	UG15F190P001	Hard	6	RedLight	ML	4	76
2019	UG15F190P001	Hard	6	Control	C_NL	4	222
2019	UG15F190P001	Hard	6	RedLight	ML	4	156
2019	UG15F190P001	Hard	6	RedLight	LL	4	23
2019	UG15F190P001	Hard	2	RedLight	HL	2	27
2019	UG15F190P001	Hard	3	RedLight	LL	4	171
2019	UG15F190P001	Hard	4	RedLight	LL	4	144
2019	UG15F190P001	Hard	4	RedLight	ML	4	167
2019	UG15F192P012	Easy	2	RedLight	ML	2	67
2019	UG15F192P012	Easy	2	Control	C_NL	2	40
2019	UG15F192P012	Easy	6	RedLight	ML	2	11
2019	UG15F192P012	Easy	6	RedLight	ML	3	112
2019	UG15F192P012	Easy	6	Control	C_NL	4	254
2019	UG15F192P012	Easy	6	RedLight	LL	4	120
2019	UG15F192P012	Easy	6	RedLight	LL	4	264
2019	UG15F192P012	Easy	6	RedLight	ML	4	143
2019	UG15F192P012	Easy	6	Control	C_NL	4	544
2019	UG15F192P012	Easy	6	Control	C_NL	4	111
2019	UG15F199P006	Easy	2	RedLight	ML	2	19
2019	UG15F199P006	Easy	2	RedLight	LL	2	41
2019	UG15F199P006	Easy	2	RedLight	LL	2	31
2019	UG15F199P006	Easy	3	RedLight	LL	3	37
2019	UG15F199P006	Easy	3	RedLight	ML	3	13
2019	UG15F199P006	Easy	3	RedLight	LL	4	263
2019	UG15F199P006	Easy	3	Control	C_NL	4	198
2019	UG15F199P006	Easy	4	RedLight	ML	1	4
2019	UG15F199P006	Easy	4	Control	C_NL	1	3
2019	UG15F199P006	Easy	4	Control	C_NL	1	7
2019	UG15F199P006	Easy	4	Control	C_NL	2	16
2019	UG15F199P006	Easy	4	RedLight	LL	2	9
2019	UG15F199P006	Easy	4	RedLight	ML	2	7
2019	UG15F199P006	Easy	4	RedLight	ML	2	6
2019	UG15F199P006	Easy	4	Control	C_NL	3	27
2019	UG15F199P006	Easy	4	RedLight	ML	3	14
2019	UG15F199P006	Easy	4	RedLight	ML	3	9
2019	UG15F199P006	Easy	5	RedLight	HL	3	12
2019	UG15F199P006	Easy	5	Control	C_NL	3	40
2019	UG15F199P006	Easy	5	Control	C_NL	3	21
2019	UG15F199P006	Easy	5	RedLight	HL	4	32
2019	UG15F199P006	Easy	5	Control	C_NL	4	131
2019	UG15F199P006	Easy	5	Control	C_NL	4	21
2019	UG15F199P006	Easy	6	RedLight	LL	3	62
2019	UG15F199P006	Easy	6	RedLight	LL	4	68
2019	UG15F199P006	Easy	6	Control	C_NL	4	198
2019	UG15F199P006	Easy	6	RedLight	ML	4	24
2019	UG15F222P017	Easy	1	RedLight	LL	2	4
2019	UG15F222P017	Easy	1	Control	C_NL	2	6
2019	UG15F222P017	Easy	1	Control	C_NL	3	61
2019	UG15F222P017	Easy	1	Control	C_NL	3	35
2019	UG15F222P017	Easy	1	Control	C_NL	4	188
2019	UG15F222P017	Easy	1	RedLight	ML	4	73
2019	UG15F222P017	Easy	1	RedLight	LL	4	48
2019	UG15F222P017	Easy	1	Control	C_NL	4	29
2019	UG15F222P017	Easy	1	Control	C_NL	4	157
2019	UG15F222P017	Easy	5	RedLight	LL	3	87
2019	UG15F222P017	Easy	5	Control	C_NL	3	49
2019	UG15F222P017	Easy	5	RedLight	ML	3	26
2019	UG15F222P017	Easy	5	RedLight	ML	3	22
2019	UG15F222P017	Easy	5	RedLight	LL	4	200
2019	UG15F222P017	Easy	5	Control	C_NL	4	30
2019	UG15F222P017	Easy	5	RedLight	ML	4	132
2019	UG15F222P017	Easy	5	RedLight	ML	4	79
2019	UG15F228P016	Easy	2	RedLight	LL	1	14
2019	UG15F228P016	Easy	2	Control	C_NL	1	3
2019	UG15F228P016	Easy	2	Control	C_NL	2	11
2019	UG15F228P016	Easy	2	RedLight	LL	2	15
2019	UG15F228P016	Easy	2	Control	C_NL	2	18
2019	UG15F228P016	Easy	2	RedLight	ML	2	10
2019	UG15F228P016	Easy	2	Control	C_NL	2	9
2019	UG15F228P016	Easy	2	RedLight	ML	2	6
2019	UG15F228P016	Easy	2	RedLight	LL	3	12
2019	UG15F228P016	Easy	2	Control	C_NL	3	27
2019	UG15F228P016	Easy	4	RedLight	LL	2	6
2019	UG15F228P016	Easy	4	RedLight	ML	2	5
2019	UG15F228P016	Easy	4	Control	C_NL	2	20
2019	UG15F228P016	Easy	4	Control	C_NL	2	30
2019	UG15F228P016	Easy	4	RedLight	LL	2	3
2019	UG15F228P016	Easy	4	RedLight	LL	3	34
2019	UG15F228P016	Easy	4	Control	C_NL	4	22
2019	UG15F302P016	Easy	2	Control	C_NL	2	22
2019	UG15F302P016	Easy	2	RedLight	LL	2	164
2019	UG15F302P016	Easy	2	Control	C_NL	2	6
2019	UG15F302P016	Easy	2	Control	C_NL	4	1989
2019	UG15F302P016	Easy	2	Control	C_NL	4	98
2019	UG15F302P016	Easy	3	RedLight	ML	1	50
2019	UG15F302P016	Easy	3	Control	C_NL	2	25
2019	UG15F302P016	Easy	3	Control	C_NL	4	443
2019	UG15F302P016	Easy	3	RedLight	ML	4	18
2019	UG15F302P016	Easy	3	Control	C_NL	4	56
2019	UG15F302P016	Easy	3	Control	C_NL	4	261
2019	UG15F302P016	Easy	4	RedLight	ML	2	6
2019	UG15F302P016	Easy	4	RedLight	LL	3	39
2019	UG15F302P016	Easy	5	RedLight	LL	3	361
2019	UG15F302P016	Easy	5	RedLight	ML	3	87
2019	UG15F302P016	Easy	5	Control	C_NL	4	174
2019	UG15F302P016	Easy	5	RedLight	ML	4	709
2019	UG15F302P016	Easy	5	Control	C_NL	4	149
2019	UG15F302P016	Easy	6	Control	C_NL	4	88
2019	UG15F302P016	Easy	6	RedLight	LL	4	327
2019	UG15F302P016	Easy	6	Control	C_NL	3	43
2019	UG15F302P016	Easy	6	Control	C_NL	3	149
2019	UG15F302P016	Easy	6	Control	C_NL	2	31
2019	UG15F302P016	Easy	6	RedLight	LL	2	18
2019	UG15F302P016	Easy	6	RedLight	ML	2	88
2019	UG15F302P016	Easy	6	RedLight	ML	2	9
2019	UG15F239P002	Hard	1	RedLight	HL	1	14
2019	UG15F239P002	Hard	1	RedLight	HL	3	3
2019	UG15F239P002	Hard	1	Control	C_NL	4	3
2019	UG15F239P002	Hard	2	RedLight	ML	1	3
2019	UG15F239P002	Hard	2	RedLight	LL	2	4
2019	UG15F239P002	Hard	2	RedLight	LL	3	28
2019	UG15F239P002	Hard	2	Control	C_NL	3	3
2019	UG15F239P002	Hard	2	Control	C_NL	4	3
2019	UG15F239P002	Hard	2	Control	C_NL	4	3
2019	UG15F239P002	Hard	3	RedLight	ML	4	5
2019	UG15F239P002	Hard	3	RedLight	ML	3	10
2019	UG15F239P002	Hard	3	RedLight	ML	1	11
2019	UG15F239P002	Hard	4	Control	C_NL	2	5
2019	UG15F239P002	Hard	4	Control	C_NL	4	9
2019	UG15F239P002	Hard	6	RedLight	HL	1	3
2019	UG15F239P002	Hard	6	RedLight	HL	4	2
2019	UG15F265P001	Hard	1	RedLight	LL	2	4
2019	UG15F265P001	Hard	1	RedLight	ML	2	3
2019	UG15F265P001	Hard	1	Control	C_NL	3	3
2019	UG15F265P001	Hard	1	Control	C_NL	4	3
2019	UG15F265P001	Hard	2	RedLight	HL	1	14
2019	UG15F265P001	Hard	2	RedLight	HL	2	2
2019	UG15F265P001	Hard	2	RedLight	HL	3	6
2019	UG15F265P001	Hard	3	RedLight	LL	1	3
2019	UG15F265P001	Hard	5	RedLight	ML	2	6
2019	UG15F265P001	Hard	6	RedLight	LL	2	3
2019	UG15F265P001	Hard	6	RedLight	ML	4	6
2019	ALADOALADO	Hard	1	Control	C_NL	4	13
2019	ALADOALADO	Hard	2	RedLight	ML	3	6
2019	ALADOALADO	Hard	2	Control	C_NL	3	11
2019	ALADOALADO	Hard	2	Control	C_NL	4	6
2019	ALADOALADO	Hard	3	RedLight	LL	1	3
2019	ALADOALADO	Hard	3	RedLight	ML	1	3
2019	ALADOALADO	Hard	3	RedLight	LL	2	35
2019	ALADOALADO	Hard	3	RedLight	ML	2	6
2019	ALADOALADO	Hard	3	RedLight	LL	3	143
2019	ALADOALADO	Hard	3	RedLight	ML	3	9
2019	ALADOALADO	Hard	3	Control	C_NL	3	2
2019	ALADOALADO	Hard	3	RedLight	LL	4	111
2019	ALADOALADO	Hard	3	RedLight	ML	4	9
2019	ALADOALADO	Hard	3	Control	C_NL	4	76
2019	ALADOALADO	Hard	4	Control	C_NL	3	27
2019	ALADOALADO	Hard	4	RedLight	ML	4	60
2019	ALADOALADO	Hard	4	Control	C_NL	4	20
2019	ALADOALADO	Hard	6	RedLight	ML	4	50
2019	UG15F056P001	Hard	1	RedLight	HL	1	9
2019	UG15F056P001	Hard	1	Control	C_NL	4	21
2019	UG15F056P001	Hard	1	Control	C_NL	4	9
2019	UG15F056P001	Hard	1	Control	C_NL	4	17
2019	UG15F056P001	Hard	2	RedLight	LL	4	6
2019	UG15F056P001	Hard	2	Control	C_NL	4	4
2019	UG15F056P001	Hard	2	Control	C_NL	4	3
2019	UG15F056P001	Hard	3	Control	C_NL	4	24
2019	UG15F056P001	Hard	3	Control	C_NL	4	132
2019	UG15F056P001	Hard	3	Control	C_NL	4	74
2019	UG15F056P001	Hard	4	RedLight	HL	4	231
2019	UG15F056P001	Hard	4	Control	C_NL	4	27
2019	UG15F056P001	Hard	4	Control	C_NL	4	9
2019	UG15F056P001	Hard	5	Control	C_NL	4	37
2019	UG15F056P001	Hard	5	Control	C_NL	4	47
2019	UG15F056P001	Hard	5	Control	C_NL	4	6
2019	UG15F056P001	Hard	6	Control	C_NL	4	51
2019	UG15F056P001	Hard	6	Control	C_NL	4	7
2019	UG15F079P001	Hard	1	Control	C_NL	3	5
2019	UG15F079P001	Hard	1	RedLight	LL	4	21
2019	UG15F079P001	Hard	1	Control	C_NL	4	6
2019	UG15F079P001	Hard	1	RedLight	ML	4	18
2019	UG15F079P001	Hard	2	RedLight	ML	2	9
2019	UG15F079P001	Hard	2	RedLight	LL	2	3
2019	UG15F079P001	Hard	2	RedLight	ML	3	16
2019	UG15F079P001	Hard	2	RedLight	ML	3	31
2019	UG15F079P001	Hard	2	Control	C_NL	3	3
2019	UG15F079P001	Hard	2	RedLight	ML	4	15
2019	UG15F079P001	Hard	2	RedLight	ML	4	327
2019	UG15F079P001	Hard	2	Control	C_NL	4	12
2019	UG15F079P001	Hard	3	RedLight	ML	2	204
2019	UG15F079P001	Hard	3	RedLight	LL	3	35
2019	UG15F079P001	Hard	3	RedLight	LL	4	58
2019	UG15F079P001	Hard	3	Control	C_NL	4	50
2019	UG15F079P001	Hard	4	RedLight	ML	3	45
2019	UG15F079P001	Hard	4	RedLight	LL	3	39
2019	UG15F079P001	Hard	4	RedLight	ML	4	25
2019	UG15F079P001	Hard	4	RedLight	LL	4	30
2019	UG15F079P001	Hard	5	RedLight	HL	1	3
2019	UG15F079P001	Hard	5	RedLight	HL	3	9
2019	UG15F079P001	Hard	5	RedLight	HL	4	18
2019	UG15F079P001	Hard	6	RedLight	LL	4	6
2019	UG15F079P001	Hard	6	Control	C_NL	4	9
2020	ALADOALADO	Hard	1	RedLight	ML	4	211
2020	NASE3	Easy	1	Control	C_NL	4	1223
2020	NASE3	Easy	1	RedLight	LL	4	2026
2020	NASE3	Easy	1	RedLight	LL	3	660
2020	NASE3	Easy	1	RedLight	LL	3	131
2020	NASE3	Easy	1	Control	C_NL	3	452
2020	NASE3	Easy	1	RedLight	LL	2	110
2020	NASE3	Easy	1	Control	C_NL	3	598
2020	NASE3	Easy	1	Control	C_NL	4	5085
2020	NASE3	Easy	1	Control	C_NL	2	129
2020	NASE3	Easy	1	Control	C_NL	3	192
2020	NASE3	Easy	1	Control	C_NL	2	40
2020	NASE3	Easy	1	Control	C_NL	2	224
2020	NASE3	Easy	1	Control	C_NL	3	228
2020	NASE3	Easy	1	RedLight	LL	4	3691
2020	UG15F190P001	Hard	1	RedLight	LL	3	74
2020	UG15F190P001	Hard	1	RedLight	LL	3	139
2020	UG15F190P001	Hard	1	Control	C_NL	4	463
2020	UG15F190P001	Hard	1	RedLight	ML	4	45
2020	UG15F190P001	Hard	1	RedLight	ML	4	287
2020	UG15F190P001	Hard	1	RedLight	LL	4	812
2020	UG15F190P001	Hard	1	RedLight	LL	4	933
2020	UG15F190P001	Hard	1	RedLight	ML	3	151
2020	UG15F192P012	Easy	1	Control	C_NL	3	358
2020	UG15F192P012	Easy	1	Control	C_NL	2	105
2020	UG15F192P012	Easy	1	Control	C_NL	3	13
2020	UG15F192P012	Easy	1	RedLight	ML	4	204
2020	UG15F192P012	Easy	1	Control	C_NL	4	727
2020	UG15F192P012	Easy	1	Control	C_NL	4	326
2020	UG15F192P012	Easy	1	Control	C_NL	3	49
2020	UG15F192P012	Easy	1	RedLight	ML	3	167
2020	UG15F192P012	Easy	1	RedLight	ML	4	239
2020	UG15F178P006	Easy	1	RedLight	ML	2	95
2020	UG15F178P006	Easy	1	Control	C_NL	2	36
2020	UG15F178P006	Easy	1	Control	C_NL	2	178
2020	UG15F178P006	Easy	1	RedLight	LL	3	79
2020	UG15F178P006	Easy	1	Control	C_NL	3	255
2020	UG15F178P006	Easy	1	Control	C_NL	2	87
2020	UG15F178P006	Easy	1	RedLight	LL	1	89
2020	UG15F178P006	Easy	1	Control	C_NL	1	13
2020	UG15F199P006	Easy	1	Control	C_NL	4	1270
2020	UG15F199P006	Easy	1	Control	C_NL	3	250
2020	UG15F199P006	Easy	1	Control	C_NL	3	494
2020	UG15F199P006	Easy	1	RedLight	ML	1	5
2020	UG15F199P006	Easy	1	RedLight	ML	3	15
2020	UG15F199P006	Easy	1	Control	C_NL	2	34
2020	UG15F199P006	Easy	1	RedLight	ML	3	127
2020	UG15F199P006	Easy	1	Control	C_NL	3	410
2020	UG15F199P006	Easy	1	RedLight	LL	1	39
2020	UG15F302P016	Easy	1	RedLight	LL	1	58
2020	UG15F302P016	Easy	1	Control	C_NL	3	73
2020	UG15F302P016	Easy	1	Control	C_NL	3	123
2020	UG15F302P016	Easy	1	Control	C_NL	4	186
2020	UG15F302P016	Easy	1	RedLight	LL	4	1020
2020	UG15F302P016	Easy	1	RedLight	LL	2	25
2020	UG15F302P016	Easy	1	Control	C_NL	2	31
2020	UG15F302P016	Easy	1	Control	C_NL	4	77
2020	UG15F302P016	Easy	1	RedLight	LL	4	205
2020	UG15F302P016	Easy	1	RedLight	LL	3	266
2020	UG15F302P016	Easy	1	Control	C_NL	4	518
2020	UG15F302P016	Easy	1	Control	C_NL	4	52
2020	NASE14	Easy	1	Control	C_NL	2	21
2020	NASE14	Easy	1	Control	C_NL	4	537
2020	NASE14	Easy	1	RedLight	LL	2	17
2020	NASE14	Easy	1	Control	C_NL	2	7
2020	NASE14	Easy	1	Control	C_NL	3	66
2020	NASE14	Easy	1	Control	C_NL	4	434
2020	UG15F180P005	Hard	1	RedLight	LL	4	463
2020	UG15F180P005	Hard	1	RedLight	LL	3	146
2020	UG15F180P005	Hard	1	Control	C_NL	3	119
2020	UG15F180P005	Hard	1	Control	C_NL	2	28
2020	UG15F180P005	Hard	1	RedLight	LL	2	69
2020	TME204	Hard	1	Control	C_NL	1	9
2020	NASE13	Easy	1	Control	C_NL	4	9
2020	NASE13	Easy	1	RedLight	LL	4	24
2020	UG15F222P017	Easy	1	Control	C_NL	3	57
2020	UG15F222P017	Easy	1	Control	C_NL	4	155
2020	UG15F239P002	Hard	1	RedLight	HL	2	6
2020	UG15F228P016	Easy	1	RedLight	LL	3	4
2020	NASE3	Easy	2	RedLight	LL	2	237
2020	NASE3	Easy	2	RedLight	LL	4	6484
2020	NASE3	Easy	2	RedLight	ML	3	517
2020	NASE3	Easy	2	RedLight	ML	2	180
2020	NASE3	Easy	2	Control	C_NL	2	86
2020	NASE3	Easy	2	RedLight	LL	3	1155
2020	NASE3	Easy	2	RedLight	ML	3	277
2020	UG15F302P016	Easy	2	RedLight	LL	3	99
2020	UG15F302P016	Easy	2	RedLight	ML	4	439
2020	UG15F302P016	Easy	2	RedLight	LL	4	950
2020	UG15F302P016	Easy	2	RedLight	ML	3	46
2020	UG15F302P016	Easy	2	Control	C_NL	3	184
2020	UG15F302P016	Easy	2	Control	C_NL	2	2
2020	UG15F302P016	Easy	2	RedLight	LL	2	63
2020	UG15F302P016	Easy	2	Control	C_NL	4	956
2020	UG15F302P016	Easy	2	RedLight	ML	2	20
2020	UG15F302P016	Easy	2	Control	C_NL	4	363
2020	UG15F178P006	Easy	2	RedLight	LL	4	1110
2020	UG15F178P006	Easy	2	RedLight	ML	3	313
2020	UG15F178P006	Easy	2	Control	C_NL	4	1991
2020	UG15F178P006	Easy	2	Control	C_NL	2	166
2020	UG15F178P006	Easy	2	RedLight	LL	1	14
2020	UG15F178P006	Easy	2	RedLight	LL	3	335
2020	UG15F178P006	Easy	2	Control	C_NL	1	52
2020	UG15F178P006	Easy	2	Control	C_NL	4	165
2020	UG15F178P006	Easy	2	RedLight	ML	4	182
2020	UG15F178P006	Easy	2	RedLight	LL	2	128
2020	UG15F178P006	Easy	2	Control	C_NL	1	12
2020	UG15F178P006	Easy	2	RedLight	ML	4	744
2020	UG15F178P006	Easy	2	RedLight	ML	2	232
2020	UG15F178P006	Easy	2	Control	C_NL	2	75
2020	UG15F178P006	Easy	2	RedLight	ML	2	88
2020	UG15F178P006	Easy	2	RedLight	ML	1	10
2020	UG15F178P006	Easy	2	Control	C_NL	2	90
2020	UG15F178P006	Easy	2	Control	C_NL	3	460
2020	UG15F178P006	Easy	2	RedLight	LL	2	159
2020	UG15F178P006	Easy	2	RedLight	LL	1	164
2020	UG15F178P006	Easy	2	Control	C_NL	1	40
2020	UG15F178P006	Easy	2	RedLight	ML	3	338
2020	UG15F178P006	Easy	2	Control	C_NL	3	134
2020	UG15F178P006	Easy	2	Control	C_NL	4	819
2020	UG15F178P006	Easy	2	Control	C_NL	3	117
2020	UG15F222P017	Easy	2	Control	C_NL	4	497
2020	UG15F222P017	Easy	2	Control	C_NL	4	254
2020	UG15F222P017	Easy	2	Control	C_NL	4	108
2020	UG15F222P017	Easy	2	Control	C_NL	3	121
2020	UG15F222P017	Easy	2	RedLight	ML	4	135
2020	UG15F222P017	Easy	2	Control	C_NL	3	161
2020	UG15F222P017	Easy	2	Control	C_NL	3	221
2020	UG15F222P017	Easy	2	RedLight	LL	2	41
2020	UG15F222P017	Easy	2	RedLight	LL	2	5
2020	UG15F222P017	Easy	2	Control	C_NL	4	198
2020	NASE13	Easy	2	RedLight	LL	4	40
2020	NASE13	Easy	2	RedLight	LL	3	19
2020	NASE13	Easy	2	RedLight	ML	2	6
2020	NASE13	Easy	2	Control	C_NL	4	58
2020	NASE13	Easy	2	Control	C_NL	4	59
2020	NASE13	Easy	2	Control	C_NL	3	43
2020	UG15F199P006	Easy	2	RedLight	LL	1	2
2020	UG15F199P006	Easy	4	Control	C_NL	4	151
2020	UG15F199P006	Easy	2	RedLight	ML	4	231
2020	UG15F199P006	Easy	2	RedLight	ML	4	141
2020	UG15F199P006	Easy	2	RedLight	ML	4	248
2020	UG15F199P006	Easy	2	RedLight	LL	2	23
2020	UG15F199P006	Easy	2	RedLight	ML	4	371
2020	UG15F228P016	Easy	2	RedLight	LL	3	49
2020	UG15F228P016	Easy	2	Control	C_NL	4	70
2020	UG15F228P016	Easy	2	RedLight	LL	1	5
2020	UG15F228P016	Easy	2	RedLight	LL	3	62
2020	UG15F228P016	Easy	2	Control	C_NL	3	52
2020	UG15F228P016	Easy	2	RedLight	LL	2	12
2020	UG15F192P012	Easy	2	Control	C_NL	4	1273
2020	UG15F192P012	Easy	2	RedLight	ML	3	169
2020	UG15F192P012	Easy	2	Control	C_NL	2	14
2020	UG15F192P012	Easy	2	RedLight	ML	4	1187
2020	UG15F192P012	Easy	2	RedLight	ML	3	113
2020	UG15F192P012	Easy	2	RedLight	LL	1	45
2020	UG15F180P005	Hard	2	Control	C_NL	3	31
2020	UG15F180P005	Hard	2	Control	C_NL	4	232
2020	UG15F180P005	Hard	2	Control	C_NL	2	46
2020	UG15F180P005	Hard	2	Control	C_NL	2	48
2020	UG15F180P005	Hard	2	RedLight	HL	4	493
2020	UG15F180P005	Hard	2	Control	C_NL	3	42
2020	UG15F180P005	Hard	2	Control	C_NL	4	337
2020	UG15F180P005	Hard	2	Control	C_NL	3	23
2020	UG15F180P005	Hard	2	Control	C_NL	3	56
2020	TME204	Hard	2	RedLight	LL	1	52
2020	TME204	Hard	1	RedLight	HL	3	27
2020	UG15F079P001	Hard	2	RedLight	ML	4	225
2020	UG15F190P001	Hard	2	Control	C_NL	4	642
2020	UG15F190P001	Hard	2	Control	C_NL	4	599
2020	UG15F178P006	Easy	3	RedLight	LL	2	387
2020	UG15F178P006	Easy	3	RedLight	LL	3	399
2020	UG15F178P006	Easy	3	Control	C_NL	4	1028
2020	UG15F178P006	Easy	3	RedLight	LL	4	1519
2020	UG15F178P006	Easy	3	RedLight	ML	1	24
2020	UG15F178P006	Easy	3	Control	C_NL	2	73
2020	UG15F178P006	Easy	3	RedLight	LL	1	69
2020	UG15F178P006	Easy	3	RedLight	ML	2	176
2020	UG15F178P006	Easy	3	Control	C_NL	3	297
2020	UG15F302P016	Easy	3	RedLight	ML	4	1499
2020	UG15F302P016	Easy	3	Control	C_NL	4	1192
2020	UG15F302P016	Easy	3	Control	C_NL	3	97
2020	UG15F302P016	Easy	3	RedLight	LL	4	237
2020	UG15F302P016	Easy	3	RedLight	LL	3	146
2020	UG15F302P016	Easy	3	RedLight	ML	1	36
2020	UG15F302P016	Easy	3	RedLight	LL	2	18
2020	UG15F302P016	Easy	3	RedLight	LL	1	314
2020	UG15F302P016	Easy	3	Control	C_NL	4	1003
2020	UG15F302P016	Easy	3	Control	C_NL	4	1320
2020	UG15F302P016	Easy	3	Control	C_NL	4	1273
2020	UG15F302P016	Easy	3	RedLight	ML	3	66
2020	NASE3	Easy	3	Control	C_NL	3	485
2020	NASE3	Easy	3	Control	C_NL	4	649
2020	NASE3	Easy	3	RedLight	ML	3	432
2020	NASE3	Easy	3	RedLight	LL	2	107
2020	NASE3	Easy	3	Control	C_NL	2	170
2020	NASE3	Easy	3	Control	C_NL	2	132
2020	NASE3	Easy	3	Control	C_NL	3	279
2020	NASE3	Easy	3	Control	C_NL	4	1226
2020	NASE3	Easy	3	RedLight	LL	2	37
2020	UG15F190P001	Hard	3	RedLight	ML	4	1706
2020	UG15F190P001	Hard	3	RedLight	LL	4	702
2020	UG15F190P001	Hard	3	RedLight	LL	3	93
2020	UG15F190P001	Hard	3	RedLight	ML	1	6
2020	UG15F192P012	Easy	3	Control	C_NL	3	213
2020	UG15F192P012	Easy	3	Control	C_NL	2	70
2020	UG15F192P012	Easy	3	Control	C_NL	4	1025
2020	UG15F192P012	Easy	3	Control	C_NL	4	1244
2020	UG15F180P005	Hard	3	RedLight	ML	3	61
2020	UG15F180P005	Hard	3	Control	C_NL	4	547
2020	UG15F180P005	Hard	3	Control	C_NL	3	129
2020	UG15F180P005	Hard	3	Control	C_NL	4	336
2020	NASE13	Easy	3	RedLight	LL	3	22
2020	NASE13	Easy	3	RedLight	ML	2	6
2020	NASE13	Easy	3	RedLight	ML	3	36
2020	NASE13	Easy	3	RedLight	LL	4	72
2020	NASE13	Easy	3	Control	C_NL	4	104
2020	UG15F222P017	Easy	3	Control	C_NL	4	77
2020	UG15F222P017	Easy	3	Control	C_NL	3	39
2020	UG15F199P006	Easy	3	RedLight	LL	4	655
2020	UG15F199P006	Easy	3	RedLight	LL	2	26
2020	UG15F199P006	Easy	3	RedLight	LL	4	164
2020	UG15F228P016	Easy	3	Control	C_NL	3	22
2020	UG15F228P016	Easy	3	Control	C_NL	4	93
2020	UG15F265P001	Hard	3	RedLight	ML	1	393
2020	UG15F079P001	Hard	3	RedLight	ML	1	36
2020	UG15F171P506	Hard	3	RedLight	LL	4	59
2020	NASE14	Easy	3	RedLight	LL	1	16
2020	NASE14	Easy	3	Control	C_NL	2	21
2020	NASE14	Easy	3	Control	C_NL	4	223
2020	NASE14	Easy	3	Control	C_NL	2	29
2020	NASE14	Easy	3	Control	C_NL	3	172
2020	NASE14	Easy	3	Control	C_NL	2	20
2020	NASE14	Easy	3	Control	C_NL	3	200
2020	NASE14	Easy	3	RedLight	LL	2	60
2020	UG15F178P006	Easy	4	Control	C_NL	4	466
2020	UG15F178P006	Easy	4	Control	C_NL	2	103
2020	UG15F178P006	Easy	4	Control	C_NL	3	113
2020	UG15F178P006	Easy	4	RedLight	LL	3	185
2020	UG15F178P006	Easy	4	RedLight	ML	1	43
2020	UG15F178P006	Easy	4	Control	C_NL	1	14
2020	UG15F178P006	Easy	4	Control	C_NL	1	15
2020	UG15F178P006	Easy	4	RedLight	ML	3	72
2020	UG15F178P006	Easy	4	RedLight	ML	2	68
2020	UG15F178P006	Easy	4	Control	C_NL	3	286
2020	UG15F178P006	Easy	4	Control	C_NL	1	13
2020	UG15F178P006	Easy	4	RedLight	LL	4	748
2020	UG15F178P006	Easy	4	Control	C_NL	4	421
2020	UG15F178P006	Easy	4	RedLight	LL	2	77
2020	UG15F178P006	Easy	4	Control	C_NL	3	49
2020	UG15F178P006	Easy	4	RedLight	LL	1	20
2020	UG15F178P006	Easy	4	RedLight	ML	1	37
2020	UG15F178P006	Easy	4	Control	C_NL	3	215
2020	UG15F178P006	Easy	4	Control	C_NL	2	250
2020	UG15F178P006	Easy	4	Control	C_NL	2	101
2020	UG15F178P006	Easy	4	RedLight	ML	3	55
2020	UG15F192P012	Easy	4	Control	C_NL	3	276
2020	UG15F192P012	Easy	4	Control	C_NL	4	194
2020	UG15F192P012	Easy	4	Control	C_NL	4	36
2020	UG15F192P012	Easy	4	Control	C_NL	4	323
2020	UG15F192P012	Easy	4	RedLight	LL	3	91
2020	UG15F192P012	Easy	4	Control	C_NL	4	325
2020	UG15F192P012	Easy	4	RedLight	ML	3	41
2020	UG15F192P012	Easy	4	Control	C_NL	4	99
2020	UG15F192P012	Easy	4	Control	C_NL	2	8
2020	UG15F192P012	Easy	4	Control	C_NL	2	7
2020	UG15F192P012	Easy	4	Control	C_NL	2	52
2020	UG15F192P012	Easy	4	RedLight	LL	4	993
2020	UG15F199P006	Easy	4	RedLight	ML	4	357
2020	UG15F199P006	Easy	4	Control	C_NL	2	80
2020	UG15F199P006	Easy	4	Control	C_NL	2	15
2020	UG15F199P006	Easy	4	RedLight	ML	2	19
2020	UG15F199P006	Easy	4	Control	C_NL	3	218
2020	UG15F199P006	Easy	4	Control	C_NL	2	37
2020	UG15F199P006	Easy	4	Control	C_NL	4	205
2020	UG15F199P006	Easy	4	Control	C_NL	4	98
2020	UG15F199P006	Easy	4	Control	C_NL	4	121
2020	UG15F199P006	Easy	4	Control	C_NL	2	19
2020	UG15F199P006	Easy	4	Control	C_NL	4	440
2020	UG15F199P006	Easy	4	RedLight	ML	4	413
2020	UG15F199P006	Easy	4	Control	C_NL	3	205
2020	UG15F199P006	Easy	4	RedLight	ML	2	24
2020	UG15F302P016	Easy	4	Control	C_NL	3	235
2020	UG15F302P016	Easy	4	RedLight	LL	2	28
2020	UG15F302P016	Easy	4	Control	C_NL	4	614
2020	UG15F302P016	Easy	4	RedLight	LL	4	690
2020	UG15F302P016	Easy	4	Control	C_NL	4	108
2020	UG15F302P016	Easy	4	RedLight	LL	3	83
2020	UG15F302P016	Easy	4	Control	C_NL	4	433
2020	UG15F302P016	Easy	4	Control	C_NL	2	19
2020	UG15F302P016	Easy	4	Control	C_NL	4	467
2020	UG15F302P016	Easy	4	Control	C_NL	2	9
2020	UG15F302P016	Easy	4	Control	C_NL	3	235
2020	UG15F190P001	Hard	4	RedLight	ML	3	171
2020	UG15F190P001	Hard	4	RedLight	LL	3	100
2020	UG15F190P001	Hard	4	RedLight	ML	3	131
2020	UG15F190P001	Hard	4	Control	C_NL	4	213
2020	UG15F190P001	Hard	4	RedLight	LL	3	196
2020	NASE3	Easy	4	RedLight	ML	3	140
2020	NASE3	Easy	4	RedLight	ML	3	143
2020	NASE3	Easy	4	RedLight	LL	2	33
2020	NASE13	Easy	4	RedLight	LL	4	26
2020	NASE13	Easy	4	RedLight	LL	4	20
2020	NASE13	Easy	4	Control	C_NL	4	212
2020	UG15F228P016	Easy	4	Control	C_NL	2	57
2020	UG15F228P016	Easy	4	Control	C_NL	3	205
2020	UG15F228P016	Easy	4	Control	C_NL	2	15
2020	UG15F222P017	Easy	4	Control	C_NL	3	23
2020	UG15F222P017	Easy	4	Control	C_NL	3	42
2020	UG15F222P017	Easy	4	Control	C_NL	3	56
2020	UG15F222P017	Easy	4	Control	C_NL	4	323
2020	UG15F222P017	Easy	4	Control	C_NL	4	156
2020	UG15F079P001	Hard	4	RedLight	LL	4	184
2020	UG15F079P001	Hard	4	RedLight	LL	3	68
2020	UG15F180P005	Hard	4	Control	C_NL	2	21
2020	UG15F180P005	Hard	4	RedLight	ML	4	108
2020	UG15F180P005	Hard	4	RedLight	LL	3	84
2020	UG15F180P005	Hard	4	RedLight	LL	4	167
2020	UG15F180P005	Hard	4	RedLight	ML	2	30
2020	UG15F180P005	Hard	4	RedLight	ML	3	75
2020	UG15F180P005	Hard	4	RedLight	LL	1	11
2020	UG15F180P005	Hard	4	RedLight	ML	3	23
2020	UG15F180P005	Hard	4	RedLight	LL	3	97
2020	NASE3	Easy	5	Control	C_NL	4	325
2020	NASE3	Easy	5	Control	C_NL	3	678
2020	NASE3	Easy	5	Control	C_NL	3	247
2020	NASE3	Easy	5	Control	C_NL	4	165
2020	NASE3	Easy	5	Control	C_NL	2	63
2020	NASE3	Easy	5	Control	C_NL	4	315
2020	NASE3	Easy	5	Control	C_NL	4	213
2020	NASE3	Easy	5	Control	C_NL	4	1116
2020	NASE3	Easy	5	Control	C_NL	2	51
2020	NASE3	Easy	5	RedLight	ML	3	415
2020	NASE3	Easy	5	RedLight	LL	3	290
2020	NASE3	Easy	5	Control	C_NL	2	21
2020	NASE3	Easy	5	Control	C_NL	2	152
2020	NASE3	Easy	5	Control	C_NL	2	68
2020	NASE3	Easy	5	RedLight	ML	3	89
2020	NASE3	Easy	5	Control	C_NL	3	280
2020	UG15F178P006	Easy	5	Control	C_NL	3	228
2020	UG15F178P006	Easy	5	Control	C_NL	3	157
2020	UG15F178P006	Easy	5	Control	C_NL	4	1181
2020	UG15F178P006	Easy	5	Control	C_NL	1	40
2020	UG15F178P006	Easy	5	Control	C_NL	4	543
2020	UG15F178P006	Easy	5	Control	C_NL	3	66
2020	UG15F178P006	Easy	5	Control	C_NL	2	27
2020	UG15F178P006	Easy	5	Control	C_NL	3	138
2020	UG15F178P006	Easy	5	Control	C_NL	2	88
2020	UG15F178P006	Easy	5	RedLight	HL	1	6
2020	UG15F178P006	Easy	5	Control	C_NL	2	22
2020	UG15F178P006	Easy	5	Control	C_NL	3	174
2020	UG15F178P006	Easy	5	Control	C_NL	4	103
2020	UG15F178P006	Easy	5	RedLight	HL	2	28
2020	UG15F178P006	Easy	5	Control	C_NL	1	9
2020	UG15F178P006	Easy	5	Control	C_NL	3	18
2020	UG15F178P006	Easy	5	Control	C_NL	4	1085
2020	UG15F192P012	Easy	5	RedLight	LL	4	191
2020	UG15F192P012	Easy	5	Control	C_NL	2	65
2020	UG15F192P012	Easy	5	RedLight	LL	4	401
2020	UG15F192P012	Easy	5	Control	C_NL	4	657
2020	UG15F192P012	Easy	5	Control	C_NL	4	754
2020	UG15F192P012	Easy	5	RedLight	LL	4	179
2020	UG15F192P012	Easy	5	RedLight	LL	3	123
2020	UG15F192P012	Easy	5	Control	C_NL	3	210
2020	UG15F192P012	Easy	5	RedLight	LL	4	314
2020	UG15F192P012	Easy	5	RedLight	LL	3	40
2020	UG15F190P001	Hard	5	Control	C_NL	4	255
2020	UG15F190P001	Hard	5	RedLight	ML	3	76
2020	UG15F190P001	Hard	5	RedLight	LL	4	165
2020	UG15F190P001	Hard	5	RedLight	LL	4	499
2020	UG15F190P001	Hard	5	RedLight	LL	3	185
2020	UG15F190P001	Hard	5	RedLight	LL	4	391
2020	UG15F190P001	Hard	5	Control	C_NL	4	686
2020	UG15F190P001	Hard	5	RedLight	ML	4	460
2020	UG15F190P001	Hard	5	RedLight	ML	4	642
2020	UG15F190P001	Hard	5	RedLight	LL	3	73
2020	UG15F190P001	Hard	5	RedLight	ML	3	84
2020	UG15F199P006	Easy	5	Control	C_NL	3	119
2020	UG15F199P006	Easy	5	Control	C_NL	3	136
2020	UG15F199P006	Easy	5	Control	C_NL	4	565
2020	UG15F199P006	Easy	5	Control	C_NL	2	41
2020	UG15F199P006	Easy	5	Control	C_NL	4	153
2020	UG15F199P006	Easy	5	Control	C_NL	3	130
2020	UG15F199P006	Easy	5	Control	C_NL	4	335
2020	UG15F180P005	Hard	5	Control	C_NL	4	258
2020	UG15F180P005	Hard	5	Control	C_NL	1	20
2020	UG15F180P005	Hard	5	RedLight	LL	3	44
2020	UG15F180P005	Hard	5	Control	C_NL	4	23
2020	UG15F180P005	Hard	5	Control	C_NL	4	435
2020	UG15F180P005	Hard	5	Control	C_NL	3	255
2020	UG15F180P005	Hard	5	Control	C_NL	4	45
2020	UG15F180P005	Hard	5	Control	C_NL	3	32
2020	UG15F180P005	Hard	5	RedLight	ML	2	17
2020	UG15F180P005	Hard	5	Control	C_NL	2	30
2020	UG15F302P016	Easy	5	RedLight	ML	4	317
2020	UG15F302P016	Easy	5	RedLight	ML	3	22
2020	UG15F302P016	Easy	5	Control	C_NL	3	90
2020	UG15F302P016	Easy	5	Control	C_NL	4	490
2020	UG15F302P016	Easy	5	Control	C_NL	3	114
2020	UG15F302P016	Easy	5	RedLight	ML	2	31
2020	UG15F302P016	Easy	5	Control	C_NL	2	55
2020	UG15F302P016	Easy	5	RedLight	LL	4	629
2020	UG15F302P016	Easy	5	RedLight	ML	3	60
2020	UG15F302P016	Easy	5	Control	C_NL	4	51
2020	UG15F302P016	Easy	5	Control	C_NL	4	338
2020	UG15F302P016	Easy	5	Control	C_NL	4	814
2020	UG15F302P016	Easy	5	Control	C_NL	4	637
2020	UG15F302P016	Easy	5	Control	C_NL	3	135
2020	UG15F302P016	Easy	5	Control	C_NL	4	236
2020	UG15F302P016	Easy	5	RedLight	ML	4	572
2020	NASE14	Easy	5	RedLight	LL	2	22
2020	NASE14	Easy	5	Control	C_NL	4	750
2020	NASE14	Easy	5	RedLight	ML	2	12
2020	NASE14	Easy	5	Control	C_NL	3	69
2020	NASE13	Easy	5	Control	C_NL	4	31
2020	NASE13	Easy	5	RedLight	LL	3	13
2020	NASE13	Easy	5	Control	C_NL	4	53
2020	UG15F079P001	Hard	5	Control	C_NL	4	28
2020	NASE2	Easy	5	RedLight	LL	3	57
2020	UG15F039P015	Hard	5	RedLight	LL	4	47
2020	UG15F228P016	Easy	5	Control	C_NL	3	47
2020	UG15F228P016	Easy	5	Control	C_NL	3	85
2020	UG15F228P016	Easy	5	Control	C_NL	2	8
2020	UG15F228P016	Easy	5	RedLight	LL	4	427
2020	UG15F222P017	Easy	5	RedLight	ML	3	88
2020	UG15F222P017	Easy	5	RedLight	LL	4	213
2020	UG15F222P017	Easy	5	RedLight	ML	3	21
2020	UG15F178P006	Easy	6	RedLight	ML	3	90
2020	UG15F178P006	Easy	6	Control	C_NL	2	79
2020	UG15F178P006	Easy	6	Control	C_NL	3	289
2020	UG15F178P006	Easy	6	RedLight	ML	4	1108
2020	UG15F178P006	Easy	6	RedLight	LL	2	169
2020	UG15F178P006	Easy	6	RedLight	ML	3	159
2020	UG15F178P006	Easy	6	RedLight	ML	3	68
2020	UG15F178P006	Easy	6	Control	C_NL	1	34
2020	UG15F178P006	Easy	6	RedLight	ML	2	48
2020	UG15F178P006	Easy	6	RedLight	ML	1	31
2020	UG15F178P006	Easy	6	RedLight	LL	2	112
2020	UG15F178P006	Easy	6	RedLight	LL	1	51
2020	UG15F178P006	Easy	6	Control	C_NL	2	38
2020	UG15F178P006	Easy	6	RedLight	LL	1	19
2020	UG15F178P006	Easy	6	Control	C_NL	2	14
2020	UG15F178P006	Easy	6	RedLight	LL	4	562
2020	UG15F178P006	Easy	6	RedLight	LL	2	112
2020	UG15F199P006	Easy	6	RedLight	LL	2	45
2020	UG15F199P006	Easy	6	RedLight	LL	3	193
2020	UG15F199P006	Easy	6	RedLight	LL	4	1297
2020	UG15F199P006	Easy	6	RedLight	LL	3	146
2020	UG15F199P006	Easy	6	RedLight	LL	3	138
2020	UG15F199P006	Easy	6	RedLight	LL	2	54
2020	UG15F199P006	Easy	6	Control	C_NL	4	835
2020	UG15F199P006	Easy	6	RedLight	LL	3	54
2020	UG15F199P006	Easy	6	RedLight	LL	4	415
2020	UG15F199P006	Easy	6	Control	C_NL	4	1098
2020	NASE3	Easy	6	Control	C_NL	2	64
2020	NASE3	Easy	6	RedLight	ML	4	113
2020	NASE3	Easy	6	Control	C_NL	3	306
2020	NASE3	Easy	6	RedLight	ML	4	286
2020	NASE3	Easy	6	Control	C_NL	2	155
2020	NASE3	Easy	6	RedLight	LL	4	376
2020	UG15F180P005	Hard	6	RedLight	LL	1	11
2020	UG15F180P005	Hard	6	RedLight	ML	2	55
2020	UG15F180P005	Hard	6	RedLight	ML	2	32
2020	UG15F180P005	Hard	6	RedLight	LL	3	191
2020	UG15F180P005	Hard	6	RedLight	LL	2	84
2020	UG15F180P005	Hard	6	Control	C_NL	1	13
2020	UG15F180P005	Hard	6	Control	C_NL	4	190
2020	UG15F180P005	Hard	6	Control	C_NL	3	129
2020	UG15F302P016	Easy	6	RedLight	ML	4	661
2020	UG15F302P016	Easy	6	RedLight	LL	4	1342
2020	UG15F302P016	Easy	6	Control	C_NL	4	710
2020	UG15F302P016	Easy	6	Control	C_NL	3	211
2020	UG15F302P016	Easy	6	RedLight	LL	4	385
2020	UG15F302P016	Easy	6	RedLight	LL	3	76
2020	UG15F302P016	Easy	6	Control	C_NL	2	43
2020	UG15F302P016	Easy	6	Control	C_NL	2	13
2020	UG15F302P016	Easy	6	Control	C_NL	4	740
2020	UG15F302P016	Easy	6	Control	C_NL	4	680
2020	UG15F192P012	Easy	6	RedLight	LL	2	23
2020	UG15F192P012	Easy	6	Control	C_NL	2	31
2020	UG15F192P012	Easy	6	RedLight	LL	3	160
2020	UG15F192P012	Easy	6	Control	C_NL	3	158
2020	UG15F192P012	Easy	6	Control	C_NL	4	586
2020	UG15F192P012	Easy	6	RedLight	LL	4	350
2020	UG15F192P012	Easy	6	RedLight	LL	3	176
2020	UG15F190P001	Hard	6	Control	C_NL	4	449
2020	UG15F056P001	Hard	6	Control	C_NL	4	42
2020	UG15F056P001	Hard	6	Control	C_NL	4	55
2020	UG15F056P001	Hard	6	Control	C_NL	4	50
2020	UG15F039P015	Hard	6	RedLight	HL	4	9
2020	NASE14	Easy	1	RedLight	ML	4	223
2020	UG15F222P017	Easy	6	RedLight	ML	3	60
2020	ALADOALADO	Hard	1	RedLight	ML	4	61
2020	ALADOALADO	Hard	1	RedLight	LL	4	21
2020	ALADOALADO	Hard	2	RedLight	LL	2	9
2020	ALADOALADO	Hard	2	RedLight	ML	4	22
2020	ALADOALADO	Hard	2	RedLight	LL	4	131
2020	ALADOALADO	Hard	2	Control	C_NL	4	6
2020	ALADOALADO	Hard	3	Control	C_NL	3	11
2020	ALADOALADO	Hard	3	RedLight	ML	4	82
2020	ALADOALADO	Hard	3	Control	C_NL	4	154
2020	ALADOALADO	Hard	4	RedLight	ML	4	31
2020	ALADOALADO	Hard	4	Control	C_NL	4	10
2020	ALADOALADO	Hard	5	Control	C_NL	3	9
2020	ALADOALADO	Hard	5	Control	C_NL	4	11
2020	ALADOALADO	Hard	6	RedLight	ML	3	16
2020	ALADOALADO	Hard	6	RedLight	ML	4	24
2020	ALADOALADO	Hard	6	RedLight	LL	4	12
2020	NASE13	Easy	1	RedLight	LL	2	10
2020	NASE13	Easy	1	RedLight	ML	3	15
2020	NASE13	Easy	1	Control	C_NL	3	22
2020	NASE13	Easy	1	RedLight	ML	4	444
2020	NASE13	Easy	1	Control	C_NL	4	56
2020	NASE13	Easy	1	Control	C_NL	4	87
2020	NASE13	Easy	1	Control	C_NL	4	6
2020	NASE13	Easy	2	Control	C_NL	2	24
2020	NASE13	Easy	2	RedLight	LL	2	14
2020	NASE13	Easy	2	RedLight	LL	3	27
2020	NASE13	Easy	2	RedLight	ML	3	49
2020	NASE13	Easy	2	Control	C_NL	3	21
2020	NASE13	Easy	2	RedLight	LL	4	65
2020	NASE13	Easy	2	RedLight	ML	4	3
2020	NASE13	Easy	3	RedLight	ML	1	12
2020	NASE13	Easy	3	RedLight	LL	2	9
2020	NASE13	Easy	3	Control	C_NL	3	17
2020	NASE13	Easy	3	RedLight	ML	4	3
2020	NASE13	Easy	3	RedLight	ML	4	7
2020	NASE13	Easy	4	RedLight	LL	2	5
2020	NASE13	Easy	4	RedLight	ML	2	3
2020	NASE13	Easy	4	RedLight	ML	3	8
2020	NASE13	Easy	4	RedLight	LL	3	157
2020	NASE13	Easy	4	Control	C_NL	3	48
2020	NASE13	Easy	4	Control	C_NL	3	17
2020	NASE13	Easy	4	Control	C_NL	3	7
2020	NASE13	Easy	4	RedLight	ML	4	40
2020	NASE13	Easy	4	Control	C_NL	4	38
2020	NASE13	Easy	5	RedLight	ML	2	54
2020	NASE13	Easy	5	Control	C_NL	2	3
2020	NASE13	Easy	5	Control	C_NL	3	99
2020	NASE13	Easy	5	Control	C_NL	3	34
2020	NASE13	Easy	5	RedLight	LL	3	9
2020	NASE13	Easy	5	RedLight	ML	3	6
2020	NASE13	Easy	5	RedLight	ML	3	2
2020	NASE13	Easy	5	Control	C_NL	3	11
2020	NASE13	Easy	5	Control	C_NL	4	184
2020	NASE13	Easy	5	RedLight	ML	4	306
2020	NASE13	Easy	5	RedLight	ML	4	69
2020	NASE13	Easy	5	RedLight	LL	4	117
2020	NASE13	Easy	5	RedLight	LL	4	128
2020	NASE13	Easy	6	Control	C_NL	2	9
2020	NASE13	Easy	6	RedLight	ML	2	21
2020	NASE13	Easy	6	RedLight	LL	2	13
2020	NASE13	Easy	6	RedLight	LL	2	3
2020	NASE13	Easy	6	RedLight	LL	3	7
2020	NASE13	Easy	6	RedLight	ML	3	28
2020	NASE13	Easy	6	Control	C_NL	3	21
2020	NASE13	Easy	6	RedLight	ML	3	9
2020	NASE13	Easy	6	RedLight	LL	3	20
2020	NASE13	Easy	6	Control	C_NL	4	133
2020	NASE13	Easy	6	RedLight	ML	4	10
2020	NASE13	Easy	6	RedLight	LL	4	94
2020	NASE13	Easy	6	RedLight	ML	4	40
2020	NASE13	Easy	6	RedLight	LL	4	9
2020	NASE14	Easy	1	Control	C_NL	2	12
2020	NASE14	Easy	1	RedLight	LL	3	30
2020	NASE14	Easy	1	RedLight	ML	4	500
2020	NASE14	Easy	1	RedLight	LL	4	75
2020	NASE14	Easy	2	Control	C_NL	2	18
2020	NASE14	Easy	2	RedLight	ML	2	19
2020	NASE14	Easy	2	RedLight	ML	2	9
2020	NASE14	Easy	2	RedLight	LL	2	2
2020	NASE14	Easy	2	RedLight	LL	3	144
2020	NASE14	Easy	2	RedLight	ML	3	287
2020	NASE14	Easy	2	RedLight	ML	3	109
2020	NASE14	Easy	2	Control	C_NL	3	71
2020	NASE14	Easy	2	RedLight	LL	4	302
2020	NASE14	Easy	2	RedLight	ML	4	419
2020	NASE14	Easy	2	RedLight	ML	4	188
2020	NASE14	Easy	2	Control	C_NL	4	201
2020	NASE14	Easy	3	RedLight	LL	1	8
2020	NASE14	Easy	3	RedLight	LL	2	223
2020	NASE14	Easy	3	RedLight	LL	3	156
2020	NASE14	Easy	3	Control	C_NL	4	313
2020	NASE14	Easy	3	RedLight	LL	4	412
2020	NASE14	Easy	4	RedLight	ML	2	6
2020	NASE14	Easy	4	RedLight	ML	2	11
2020	NASE14	Easy	4	Control	C_NL	2	66
2020	NASE14	Easy	4	Control	C_NL	2	9
2020	NASE14	Easy	4	Control	C_NL	3	154
2020	NASE14	Easy	4	Control	C_NL	3	87
2020	NASE14	Easy	4	RedLight	ML	3	29
2020	NASE14	Easy	4	RedLight	ML	3	25
2020	NASE14	Easy	4	RedLight	ML	4	265
2020	NASE14	Easy	4	RedLight	ML	4	86
2020	NASE14	Easy	4	Control	C_NL	4	355
2020	NASE14	Easy	4	Control	C_NL	4	189
2020	NASE14	Easy	5	RedLight	ML	3	215
2020	NASE14	Easy	5	RedLight	LL	3	186
2020	NASE14	Easy	5	RedLight	LL	4	411
2020	NASE14	Easy	5	RedLight	ML	4	130
2020	NASE14	Easy	6	Control	C_NL	2	21
2020	NASE14	Easy	6	Control	C_NL	2	10
2020	NASE14	Easy	6	Control	C_NL	3	41
2020	NASE14	Easy	6	Control	C_NL	3	343
2020	NASE14	Easy	6	Control	C_NL	3	117
2020	NASE14	Easy	6	Control	C_NL	4	3
2020	NASE14	Easy	6	Control	C_NL	4	200
2020	NASE14	Easy	6	Control	C_NL	4	198
2020	NASE3	Easy	1	RedLight	LL	1	3
2020	NASE3	Easy	2	RedLight	LL	1	9
2020	NASE3	Easy	2	Control	C_NL	1	3
2020	NASE3	Easy	2	RedLight	ML	4	563
2020	NASE3	Easy	3	RedLight	LL	1	40
2020	NASE3	Easy	3	RedLight	ML	2	22
2020	NASE3	Easy	3	RedLight	LL	3	621
2020	NASE3	Easy	3	RedLight	ML	4	1311
2020	NASE3	Easy	3	RedLight	LL	4	953
2020	NASE3	Easy	4	Control	C_NL	1	3
2020	NASE3	Easy	4	RedLight	LL	2	97
2020	NASE3	Easy	4	RedLight	ML	2	48
2020	NASE3	Easy	4	RedLight	ML	2	9
2020	NASE3	Easy	4	Control	C_NL	2	183
2020	NASE3	Easy	4	RedLight	LL	3	13
2020	NASE3	Easy	4	RedLight	LL	3	53
2020	NASE3	Easy	4	RedLight	ML	3	75
2020	NASE3	Easy	4	Control	C_NL	3	394
2020	NASE3	Easy	4	RedLight	ML	4	457
2020	NASE3	Easy	4	RedLight	ML	4	2008
2020	NASE3	Easy	4	RedLight	LL	4	68
2020	NASE3	Easy	4	RedLight	LL	4	108
2020	NASE3	Easy	5	Control	C_NL	1	10
2020	NASE3	Easy	5	RedLight	LL	1	3
2020	NASE3	Easy	5	RedLight	ML	1	3
2020	NASE3	Easy	5	RedLight	ML	2	82
2020	NASE3	Easy	5	RedLight	LL	2	99
2020	NASE3	Easy	5	RedLight	ML	2	18
2020	NASE3	Easy	5	RedLight	ML	4	711
2020	NASE3	Easy	5	RedLight	LL	4	622
2020	NASE3	Easy	6	Control	C_NL	1	24
2020	NASE3	Easy	6	RedLight	LL	1	9
2020	NASE3	Easy	6	Control	C_NL	2	34
2020	NASE3	Easy	6	RedLight	ML	2	26
2020	NASE3	Easy	6	RedLight	LL	2	18
2020	NASE3	Easy	6	RedLight	ML	2	20
2020	NASE3	Easy	6	RedLight	LL	3	181
2020	NASE3	Easy	6	RedLight	ML	3	169
2020	NASE3	Easy	6	RedLight	ML	3	27
2020	NASE3	Easy	6	Control	C_NL	3	43
2020	NASE3	Easy	6	Control	C_NL	3	296
2020	NASE3	Easy	6	Control	C_NL	4	977
2020	NASE3	Easy	6	Control	C_NL	4	1078
2020	TME204	Hard	3	RedLight	ML	1	7
2020	TME204	Hard	1	RedLight	HL	3	6
2020	TME204	Hard	1	RedLight	HL	4	100
2020	TME204	Hard	4	RedLight	HL	2	3
2020	TME204	Hard	4	RedLight	HL	3	9
2020	TME204	Hard	4	RedLight	HL	4	46
2020	TME204	Hard	4	RedLight	HL	4	24
2020	TME204	Hard	6	RedLight	HL	3	5
2020	TME204	Hard	6	RedLight	HL	4	18
2020	TME204	Hard	6	RedLight	HL	4	3
2020	UG15F039P015	Hard	1	RedLight	HL	2	24
2020	UG15F039P015	Hard	1	RedLight	HL	3	51
2020	UG15F039P015	Hard	1	RedLight	HL	4	287
2020	UG15F039P015	Hard	1	RedLight	HL	4	19
2020	UG15F039P015	Hard	1	RedLight	HL	4	15
2020	UG15F039P015	Hard	2	RedLight	ML	1	3
2020	UG15F039P015	Hard	2	RedLight	LL	2	3
2020	UG15F039P015	Hard	2	RedLight	LL	3	20
2020	UG15F039P015	Hard	2	RedLight	LL	4	21
2020	UG15F039P015	Hard	2	RedLight	LL	4	37
2020	UG15F039P015	Hard	3	RedLight	ML	2	45
2020	UG15F039P015	Hard	3	RedLight	LL	2	4
2020	UG15F039P015	Hard	3	RedLight	LL	3	10
2020	UG15F039P015	Hard	3	RedLight	LL	3	14
2020	UG15F039P015	Hard	3	RedLight	ML	3	25
2020	UG15F039P015	Hard	3	RedLight	ML	4	286
2020	UG15F039P015	Hard	3	RedLight	LL	4	88
2020	UG15F039P015	Hard	3	RedLight	LL	4	34
2020	UG15F039P015	Hard	4	RedLight	HL	2	11
2020	UG15F039P015	Hard	4	RedLight	HL	2	9
2020	UG15F039P015	Hard	4	RedLight	HL	3	17
2020	UG15F039P015	Hard	4	RedLight	HL	4	23
2020	UG15F039P015	Hard	4	RedLight	HL	4	21
2020	UG15F039P015	Hard	4	RedLight	HL	4	49
2020	UG15F039P015	Hard	5	RedLight	ML	1	3
2020	UG15F039P015	Hard	5	RedLight	LL	1	9
2020	UG15F039P015	Hard	5	Control	C_NL	2	9
2020	UG15F039P015	Hard	5	RedLight	ML	2	11
2020	UG15F039P015	Hard	5	RedLight	ML	2	6
2020	UG15F039P015	Hard	5	RedLight	LL	2	12
2020	UG15F039P015	Hard	5	RedLight	ML	3	9
2020	UG15F039P015	Hard	5	RedLight	ML	3	29
2020	UG15F039P015	Hard	5	RedLight	LL	3	60
2020	UG15F039P015	Hard	5	Control	C_NL	3	11
2020	UG15F039P015	Hard	5	Control	C_NL	4	22
2020	UG15F039P015	Hard	5	RedLight	LL	4	139
2020	UG15F039P015	Hard	5	RedLight	ML	4	77
2020	UG15F039P015	Hard	5	RedLight	ML	4	103
2020	UG15F039P015	Hard	6	RedLight	HL	2	8
2020	UG15F039P015	Hard	6	RedLight	HL	3	27
2020	UG15F039P015	Hard	6	RedLight	HL	3	14
2020	UG15F039P015	Hard	6	RedLight	HL	3	8
2020	UG15F039P015	Hard	6	RedLight	HL	4	151
2020	UG15F039P015	Hard	6	RedLight	HL	4	94
2020	UG15F039P015	Hard	6	RedLight	HL	4	23
2020	UG15F056P001	Hard	1	RedLight	HL	4	451
2020	UG15F056P001	Hard	1	RedLight	HL	4	144
2020	UG15F056P001	Hard	2	Control	C_NL	4	4
2020	UG15F056P001	Hard	2	RedLight	ML	4	200
2020	UG15F056P001	Hard	3	RedLight	ML	2	18
2020	UG15F056P001	Hard	3	RedLight	ML	2	3
2020	UG15F056P001	Hard	3	RedLight	ML	3	37
2020	UG15F056P001	Hard	3	RedLight	ML	4	250
2020	UG15F056P001	Hard	3	Control	C_NL	4	67
2020	UG15F056P001	Hard	4	RedLight	HL	4	65
2020	UG15F056P001	Hard	4	Control	C_NL	4	6
2020	UG15F056P001	Hard	5	RedLight	ML	3	9
2020	UG15F056P001	Hard	5	RedLight	ML	4	26
2020	UG15F056P001	Hard	5	RedLight	ML	4	90
2020	UG15F056P001	Hard	5	RedLight	LL	4	78
2020	UG15F056P001	Hard	5	RedLight	LL	4	109
2020	UG15F056P001	Hard	5	Control	C_NL	4	34
2020	UG15F056P001	Hard	6	RedLight	HL	4	40
2020	UG15F056P001	Hard	6	RedLight	HL	4	16
2020	UG15F079P001	Hard	1	RedLight	ML	1	7
2020	UG15F079P001	Hard	1	RedLight	ML	1	12
2020	UG15F079P001	Hard	1	RedLight	ML	2	22
2020	UG15F079P001	Hard	1	RedLight	ML	2	29
2020	UG15F079P001	Hard	1	Control	C_NL	2	33
2020	UG15F079P001	Hard	1	RedLight	ML	3	64
2020	UG15F079P001	Hard	1	RedLight	ML	3	85
2020	UG15F079P001	Hard	1	RedLight	LL	3	6
2020	UG15F079P001	Hard	1	Control	C_NL	3	8
2020	UG15F079P001	Hard	1	Control	C_NL	4	27
2020	UG15F079P001	Hard	1	RedLight	LL	4	16
2020	UG15F079P001	Hard	1	RedLight	ML	4	277
2020	UG15F079P001	Hard	1	RedLight	ML	4	386
2020	UG15F079P001	Hard	2	RedLight	ML	1	6
2020	UG15F079P001	Hard	2	RedLight	LL	1	3
2020	UG15F079P001	Hard	2	RedLight	ML	2	22
2020	UG15F079P001	Hard	2	RedLight	LL	2	9
2020	UG15F079P001	Hard	2	RedLight	LL	2	37
2020	UG15F079P001	Hard	2	Control	C_NL	2	22
2020	UG15F079P001	Hard	2	RedLight	ML	2	5
2020	UG15F079P001	Hard	2	RedLight	ML	3	15
2020	UG15F079P001	Hard	2	RedLight	ML	3	114
2020	UG15F079P001	Hard	2	RedLight	LL	3	31
2020	UG15F079P001	Hard	2	Control	C_NL	3	3
2020	UG15F079P001	Hard	2	Control	C_NL	3	7
2020	UG15F079P001	Hard	2	Control	C_NL	4	20
2020	UG15F079P001	Hard	2	RedLight	ML	4	29
2020	UG15F079P001	Hard	2	RedLight	LL	4	328
2020	UG15F079P001	Hard	2	RedLight	ML	4	627
2020	UG15F079P001	Hard	3	RedLight	LL	1	4
2020	UG15F079P001	Hard	3	RedLight	LL	1	18
2020	UG15F079P001	Hard	3	RedLight	LL	2	9
2020	UG15F079P001	Hard	3	RedLight	LL	2	9
2020	UG15F079P001	Hard	3	Control	C_NL	2	2
2020	UG15F079P001	Hard	3	Control	C_NL	2	11
2020	UG15F079P001	Hard	3	RedLight	LL	3	13
2020	UG15F079P001	Hard	3	RedLight	LL	3	137
2020	UG15F079P001	Hard	3	Control	C_NL	3	26
2020	UG15F079P001	Hard	3	Control	C_NL	3	13
2020	UG15F079P001	Hard	3	Control	C_NL	4	7
2020	UG15F079P001	Hard	3	Control	C_NL	4	52
2020	UG15F079P001	Hard	3	Control	C_NL	4	43
2020	UG15F079P001	Hard	3	RedLight	LL	4	29
2020	UG15F079P001	Hard	3	RedLight	LL	4	479
2020	UG15F079P001	Hard	4	RedLight	ML	1	6
2020	UG15F079P001	Hard	4	RedLight	LL	1	2
2020	UG15F079P001	Hard	4	Control	C_NL	1	3
2020	UG15F079P001	Hard	4	RedLight	ML	2	10
2020	UG15F079P001	Hard	4	RedLight	ML	2	13
2020	UG15F079P001	Hard	4	RedLight	LL	2	12
2020	UG15F079P001	Hard	4	Control	C_NL	2	5
2020	UG15F079P001	Hard	4	RedLight	LL	3	32
2020	UG15F079P001	Hard	4	Control	C_NL	3	8
2020	UG15F079P001	Hard	4	Control	C_NL	3	17
2020	UG15F079P001	Hard	4	RedLight	ML	3	36
2020	UG15F079P001	Hard	4	RedLight	ML	3	28
2020	UG15F079P001	Hard	4	RedLight	LL	4	195
2020	UG15F079P001	Hard	4	RedLight	ML	4	76
2020	UG15F079P001	Hard	4	RedLight	ML	4	20
2020	UG15F079P001	Hard	4	Control	C_NL	4	43
2020	UG15F079P001	Hard	4	Control	C_NL	4	13
2020	UG15F079P001	Hard	4	Control	C_NL	4	7
2020	UG15F079P001	Hard	4	Control	C_NL	4	31
2020	UG15F079P001	Hard	5	RedLight	HL	1	8
2020	UG15F079P001	Hard	5	Control	C_NL	2	3
2020	UG15F079P001	Hard	5	Control	C_NL	3	11
2020	UG15F079P001	Hard	5	Control	C_NL	3	12
2020	UG15F079P001	Hard	5	RedLight	HL	3	38
2020	UG15F079P001	Hard	5	RedLight	HL	3	27
2020	UG15F079P001	Hard	5	RedLight	HL	3	54
2020	UG15F079P001	Hard	5	RedLight	HL	3	42
2020	UG15F079P001	Hard	5	Control	C_NL	4	68
2020	UG15F079P001	Hard	5	RedLight	HL	4	28
2020	UG15F079P001	Hard	5	RedLight	HL	4	109
2020	UG15F079P001	Hard	5	RedLight	HL	4	60
2020	UG15F079P001	Hard	5	RedLight	HL	4	159
2020	UG15F079P001	Hard	6	RedLight	ML	2	16
2020	UG15F079P001	Hard	6	RedLight	LL	2	3
2020	UG15F079P001	Hard	6	Control	C_NL	2	22
2020	UG15F079P001	Hard	6	RedLight	ML	3	39
2020	UG15F079P001	Hard	6	RedLight	LL	3	43
2020	UG15F079P001	Hard	6	RedLight	ML	3	94
2020	UG15F079P001	Hard	6	Control	C_NL	3	4
2020	UG15F079P001	Hard	6	Control	C_NL	3	40
2020	UG15F079P001	Hard	6	Control	C_NL	3	23
2020	UG15F079P001	Hard	6	Control	C_NL	3	17
2020	UG15F079P001	Hard	6	Control	C_NL	4	24
2020	UG15F079P001	Hard	6	Control	C_NL	4	62
2020	UG15F079P001	Hard	6	Control	C_NL	4	20
2020	UG15F079P001	Hard	6	Control	C_NL	4	96
2020	UG15F079P001	Hard	6	RedLight	ML	4	117
2020	UG15F079P001	Hard	6	RedLight	ML	4	268
2020	UG15F079P001	Hard	6	RedLight	LL	4	126
2020	UG15F079P001	Hard	6	RedLight	LL	4	25
2020	UG15F171P506	Hard	1	RedLight	LL	1	9
2020	UG15F171P506	Hard	1	RedLight	LL	2	17
2020	UG15F171P506	Hard	1	RedLight	ML	2	3
2020	UG15F171P506	Hard	1	RedLight	ML	3	54
2020	UG15F171P506	Hard	1	RedLight	LL	3	81
2020	UG15F171P506	Hard	1	Control	C_NL	3	12
2020	UG15F171P506	Hard	1	Control	C_NL	4	8
2020	UG15F171P506	Hard	1	RedLight	ML	4	9
2020	UG15F171P506	Hard	2	RedLight	HL	1	25
2020	UG15F171P506	Hard	2	Control	C_NL	2	8
2020	UG15F171P506	Hard	2	RedLight	HL	3	20
2020	UG15F171P506	Hard	3	RedLight	ML	1	16
2020	UG15F171P506	Hard	3	RedLight	ML	2	36
2020	UG15F171P506	Hard	3	RedLight	ML	3	46
2020	UG15F171P506	Hard	3	RedLight	ML	3	9
2020	UG15F171P506	Hard	3	RedLight	LL	3	17
2020	UG15F171P506	Hard	3	RedLight	ML	4	41
2020	UG15F171P506	Hard	3	RedLight	ML	4	19
2020	UG15F171P506	Hard	4	RedLight	LL	3	9
2020	UG15F171P506	Hard	4	Control	C_NL	3	34
2020	UG15F171P506	Hard	4	Control	C_NL	3	13
2020	UG15F171P506	Hard	4	Control	C_NL	3	35
2020	UG15F171P506	Hard	4	Control	C_NL	4	40
2020	UG15F171P506	Hard	4	Control	C_NL	4	17
2020	UG15F171P506	Hard	4	Control	C_NL	4	106
2020	UG15F171P506	Hard	5	RedLight	LL	3	47
2020	UG15F171P506	Hard	5	Control	C_NL	3	41
2020	UG15F171P506	Hard	5	Control	C_NL	3	33
2020	UG15F171P506	Hard	5	RedLight	LL	4	39
2020	UG15F171P506	Hard	5	Control	C_NL	4	39
2020	UG15F171P506	Hard	5	Control	C_NL	4	8
2020	UG15F171P506	Hard	5	Control	C_NL	4	32
2020	UG15F171P506	Hard	6	Control	C_NL	2	6
2020	UG15F171P506	Hard	6	RedLight	ML	3	43
2020	UG15F171P506	Hard	6	Control	C_NL	3	40
2020	UG15F171P506	Hard	6	Control	C_NL	3	11
2020	UG15F171P506	Hard	6	Control	C_NL	3	6
2020	UG15F171P506	Hard	6	RedLight	ML	4	30
2020	UG15F171P506	Hard	6	Control	C_NL	4	151
2020	UG15F171P506	Hard	6	Control	C_NL	4	100
2020	UG15F178P006	Easy	1	RedLight	ML	1	6
2020	UG15F178P006	Easy	1	RedLight	LL	1	17
2020	UG15F178P006	Easy	1	Control	C_NL	1	21
2020	UG15F178P006	Easy	1	RedLight	ML	2	11
2020	UG15F178P006	Easy	1	RedLight	LL	2	45
2020	UG15F178P006	Easy	1	RedLight	ML	3	144
2020	UG15F178P006	Easy	1	Control	C_NL	3	222
2020	UG15F178P006	Easy	1	RedLight	ML	4	265
2020	UG15F178P006	Easy	1	RedLight	LL	4	258
2020	UG15F178P006	Easy	1	Control	C_NL	4	312
2020	UG15F178P006	Easy	1	Control	C_NL	4	433
2020	UG15F178P006	Easy	3	Control	C_NL	1	21
2020	UG15F178P006	Easy	3	Control	C_NL	1	19
2020	UG15F178P006	Easy	3	RedLight	ML	3	249
2020	UG15F178P006	Easy	3	RedLight	ML	4	1636
2020	UG15F178P006	Easy	4	RedLight	ML	2	22
2020	UG15F178P006	Easy	4	Control	C_NL	4	542
2020	UG15F178P006	Easy	4	RedLight	ML	4	187
2020	UG15F178P006	Easy	4	RedLight	ML	4	98
2020	UG15F178P006	Easy	5	Control	C_NL	1	17
2020	UG15F178P006	Easy	5	RedLight	HL	1	9
2020	UG15F178P006	Easy	5	RedLight	HL	1	2
2020	UG15F178P006	Easy	5	RedLight	HL	2	19
2020	UG15F178P006	Easy	5	RedLight	HL	2	11
2020	UG15F178P006	Easy	5	Control	C_NL	2	43
2020	UG15F178P006	Easy	5	RedLight	HL	3	24
2020	UG15F178P006	Easy	5	RedLight	HL	3	34
2020	UG15F178P006	Easy	5	RedLight	HL	3	27
2020	UG15F178P006	Easy	5	RedLight	HL	4	131
2020	UG15F178P006	Easy	5	RedLight	HL	4	174
2020	UG15F178P006	Easy	5	RedLight	HL	4	41
2020	UG15F178P006	Easy	6	RedLight	ML	2	39
2020	UG15F178P006	Easy	6	RedLight	LL	3	344
2020	UG15F178P006	Easy	6	RedLight	LL	3	352
2020	UG15F178P006	Easy	6	Control	C_NL	3	200
2020	UG15F178P006	Easy	6	Control	C_NL	3	32
2020	UG15F178P006	Easy	6	RedLight	ML	4	609
2020	UG15F178P006	Easy	6	RedLight	LL	4	433
2020	UG15F178P006	Easy	6	Control	C_NL	4	441
2020	UG15F180P005	Hard	1	RedLight	LL	1	18
2020	UG15F180P005	Hard	1	RedLight	ML	1	19
2020	UG15F180P005	Hard	1	RedLight	ML	1	9
2020	UG15F180P005	Hard	1	Control	C_NL	1	6
2020	UG15F180P005	Hard	1	Control	C_NL	2	27
2020	UG15F180P005	Hard	1	RedLight	ML	2	32
2020	UG15F180P005	Hard	1	RedLight	ML	3	46
2020	UG15F180P005	Hard	1	RedLight	ML	4	119
2020	UG15F180P005	Hard	1	Control	C_NL	4	98
2020	UG15F180P005	Hard	2	Control	C_NL	1	11
2020	UG15F180P005	Hard	2	RedLight	HL	1	26
2020	UG15F180P005	Hard	2	RedLight	HL	1	4
2020	UG15F180P005	Hard	2	RedLight	HL	1	85
2020	UG15F180P005	Hard	2	RedLight	HL	1	7
2020	UG15F180P005	Hard	2	Control	C_NL	2	6
2020	UG15F180P005	Hard	2	RedLight	HL	2	22
2020	UG15F180P005	Hard	2	RedLight	HL	2	9
2020	UG15F180P005	Hard	2	RedLight	HL	2	13
2020	UG15F180P005	Hard	2	RedLight	HL	3	87
2020	UG15F180P005	Hard	2	RedLight	HL	3	38
2020	UG15F180P005	Hard	2	RedLight	HL	3	32
2020	UG15F180P005	Hard	2	RedLight	HL	4	15
2020	UG15F180P005	Hard	2	RedLight	HL	4	12
2020	UG15F180P005	Hard	3	RedLight	ML	1	18
2020	UG15F180P005	Hard	3	RedLight	ML	1	588
2020	UG15F180P005	Hard	3	RedLight	LL	1	10
2020	UG15F180P005	Hard	3	RedLight	ML	2	68
2020	UG15F180P005	Hard	3	RedLight	LL	2	49
2020	UG15F180P005	Hard	3	Control	C_NL	2	6
2020	UG15F180P005	Hard	3	Control	C_NL	2	4
2020	UG15F180P005	Hard	3	Control	C_NL	3	353
2020	UG15F180P005	Hard	3	RedLight	LL	3	206
2020	UG15F180P005	Hard	3	RedLight	ML	4	300
2020	UG15F180P005	Hard	3	RedLight	LL	4	211
2020	UG15F180P005	Hard	4	RedLight	ML	1	6
2020	UG15F180P005	Hard	4	RedLight	ML	1	3
2020	UG15F180P005	Hard	4	RedLight	LL	1	11
2020	UG15F180P005	Hard	4	Control	C_NL	1	16
2020	UG15F180P005	Hard	4	Control	C_NL	1	3
2020	UG15F180P005	Hard	4	RedLight	ML	2	4
2020	UG15F180P005	Hard	4	RedLight	LL	2	43
2020	UG15F180P005	Hard	4	RedLight	LL	2	34
2020	UG15F180P005	Hard	4	Control	C_NL	2	14
2020	UG15F180P005	Hard	4	Control	C_NL	2	17
2020	UG15F180P005	Hard	4	Control	C_NL	3	277
2020	UG15F180P005	Hard	4	Control	C_NL	3	59
2020	UG15F180P005	Hard	4	Control	C_NL	3	87
2020	UG15F180P005	Hard	4	RedLight	ML	4	89
2020	UG15F180P005	Hard	4	RedLight	LL	4	417
2020	UG15F180P005	Hard	4	Control	C_NL	4	226
2020	UG15F180P005	Hard	4	Control	C_NL	4	517
2020	UG15F180P005	Hard	4	Control	C_NL	4	344
2020	UG15F180P005	Hard	5	RedLight	LL	1	26
2020	UG15F180P005	Hard	5	RedLight	ML	2	35
2020	UG15F180P005	Hard	5	Control	C_NL	2	41
2020	UG15F180P005	Hard	5	Control	C_NL	2	66
2020	UG15F180P005	Hard	5	RedLight	LL	2	51
2020	UG15F180P005	Hard	5	RedLight	LL	2	21
2020	UG15F180P005	Hard	5	Control	C_NL	3	20
2020	UG15F180P005	Hard	5	RedLight	LL	3	121
2020	UG15F180P005	Hard	5	RedLight	ML	3	13
2020	UG15F180P005	Hard	5	RedLight	ML	3	15
2020	UG15F180P005	Hard	5	RedLight	LL	4	164
2020	UG15F180P005	Hard	5	RedLight	LL	4	45
2020	UG15F180P005	Hard	5	RedLight	ML	4	299
2020	UG15F180P005	Hard	5	RedLight	ML	4	57
2020	UG15F180P005	Hard	6	RedLight	ML	1	6
2020	UG15F180P005	Hard	6	RedLight	ML	1	10
2020	UG15F180P005	Hard	6	RedLight	ML	3	131
2020	UG15F180P005	Hard	6	RedLight	ML	3	183
2020	UG15F180P005	Hard	6	Control	C_NL	3	14
2020	UG15F180P005	Hard	6	Control	C_NL	3	15
2020	UG15F180P005	Hard	6	Control	C_NL	4	170
2020	UG15F180P005	Hard	6	Control	C_NL	4	122
2020	UG15F180P005	Hard	6	RedLight	ML	4	132
2020	UG15F180P005	Hard	6	RedLight	ML	4	279
2020	UG15F180P005	Hard	6	RedLight	LL	4	702
2020	UG15F190P001	Hard	1	Control	C_NL	1	3
2020	UG15F190P001	Hard	1	RedLight	ML	1	27
2020	UG15F190P001	Hard	1	RedLight	LL	2	3
2020	UG15F190P001	Hard	2	RedLight	HL	1	41
2020	UG15F190P001	Hard	2	RedLight	HL	1	27
2020	UG15F190P001	Hard	2	RedLight	HL	2	18
2020	UG15F190P001	Hard	2	RedLight	HL	2	9
2020	UG15F190P001	Hard	2	RedLight	HL	3	19
2020	UG15F190P001	Hard	2	RedLight	HL	3	211
2020	UG15F190P001	Hard	2	RedLight	HL	3	66
2020	UG15F190P001	Hard	2	RedLight	HL	4	430
2020	UG15F190P001	Hard	2	RedLight	HL	4	298
2020	UG15F190P001	Hard	2	RedLight	HL	4	281
2020	UG15F190P001	Hard	3	RedLight	LL	1	4
[truncated: 272 more rows]
