# Supplementary material for: Flowering and fruit-set in cassava under extended red-light photoperiod supplemented with plant-growth regulators and pruning
Source: BMC Plant Biol. 2023 Jun 23;23:335. doi: 10.1186/s12870-023-04349-x (PMC10288747; doi:10.1186/s12870-023-04349-x)
Supplement: Supplementary file 4 — Additional file 4. [file 12870_2023_4349_MOESM4_ESM.csv]

Season	Block	Genotype	Capacity_to_Flower	Treatment_Combination	PRN_LEV	Pistillates	Staminates	Bisexuals	Fruits	Pist_Stam
2019	1	UG15F265P001	Hard	RL+PGR
2019	1	UG15F265P001	Hard	RL+PRN+PGR	2	2	230	0	2	0.008695652
2019	1	UG15F265P001	Hard	RL only
2019	1	UG15F265P001	Hard	RL only		4	240	0	1	0.016666667
2019	1	UG15F171P506	Hard	RL only		7	79	0	1	0.088607595
2019	1	UG15F171P506	Hard	RL+PGR		3	62	0	3	0.048387097
2019	1	UG15F171P506	Hard	RL+PRN+PGR	2	6	604	0	6	0.009933775
2019	1	UG15F171P506	Hard	RL only
2019	1	UG15F190P001	Hard	RL+PGR		1142	3903	0	416	0.292595439
2019	1	UG15F190P001	Hard	RL only		484	5277	0	252	0.09171878
2019	1	UG15F190P001	Hard	RL only		386	2222	0	164	0.173717372
2019	1	UG15F190P001	Hard	RL+PRN+PGR	1	302	0	5	4
2019	1	UG15F180P005	Hard	RL+PGR		560	1913	0	254	0.292733926
2019	1	UG15F180P005	Hard	RL only		233	1453	0	61	0.16035788
2019	1	UG15F180P005	Hard	RL+PGR		82	633	0	62	0.129541864
2019	1	UG15F180P005	Hard	RL only		598	8445	0	279	0.070811131
2019	1	UG15F039P015	Hard	RL+PGR		0	26	0		0
2019	1	UG15F039P015	Hard	RL+PRN+PGR	1	9	43	0	6	0.209302326
2019	1	UG15F039P015	Hard	RL only		6	42	0	3	0.142857143
2019	1	UG15F239P002	Hard	RL only		0	32	0		0
2019	1	UG15F239P002	Hard	RL+PGR		0	25	0		0
2019	1	UG15F239P002	Hard	RL+PRN+PGR	1	33	270	0	7	0.122222222
2019	1	UG15F239P002	Hard	RL only		3	28	0	1	0.107142857
2019	1	UG15F056P001	Hard	RL+PGR		5	37	0	0	0.135135135
2019	1	UG15F056P001	Hard	RL only
2019	1	UG15F056P001	Hard	RL only		34	300	0	3	0.113333333
2019	1	UG15F056P001	Hard	RL only
2019	1	TME 204	Hard	RL only		2	9	0	2	0.222222222
2019	1	TME 204	Hard	RL+PRN+PGR	2	7	48	0	5	0.145833333
2019	1	TME 204	Hard	RL only		79	301	0	23	0.262458472
2019	1	Aladoalado	Hard	RL+PGR		12	213	0	8	0.056338028
2019	1	UG15F079P001	Hard	RL only		34	618	0	6	0.055016181
2019	1	UG15F079P001	Hard	RL+PRN+PGR	1	0	12	0		0
2019	1	UG15F079P001	Hard	RL only		32	383	0	7	0.083550914
2019	1	UG15F178P006	Easy	RL+PGR		907	17676	0	589	0.051312514
2019	1	UG15F178P006	Easy	RL only		809	7047	0	268	0.114800624
2019	1	UG15F178P006	Easy	RL only		2033	25101	0	784	0.080992789
2019	1	UG15F178P006	Easy	RL+PRN+PGR	1	19	546	0	15	0.034798535
2019	1	UG15F199P006	Easy	RL+PGR		94	1148	0	63	0.081881533
2019	1	UG15F199P006	Easy	RL only		74	837	0	13	0.088410992
2019	1	UG15F199P006	Easy	RL+PRN+PGR	2	24	203	0	6	0.118226601
2019	1	UG15F228P016	Easy	RL only		92	1584	0	9	0.058080808
2019	1	UG15F228P016	Easy	RL only		54	796	0	12	0.067839196
2019	1	UG15F228P016	Easy	RL+PGR		104	9080	0	60	0.011453744
2019	1	UG15F228P016	Easy	RL+PRN+PGR	1	3	90	0	3	0.033333333
2019	1	UG15F192P012	Easy	RL only		199	2475	0	68	0.08040404
2019	1	UG15F192P012	Easy	RL only		0	2	0		0
2019	1	UG15F192P012	Easy	RL+PGR		1	26	0	1	0.038461538
2019	1	UG15F192P012	Easy	RL+PRN+PGR	2	45	390	0	45	0.115384615
2019	1	UG15F222P017	Easy	RL+PGR		662	57017	0	291	0.011610572
2019	1	UG15F222P017	Easy	RL only		487	10261	0	112	0.047461261
2019	1	UG15F222P017	Easy	RL+PRN+PGR	1	3	21	0	3	0.142857143
2019	1	UG15F222P017	Easy	RL only		208	4424	0	26	0.047016275
2019	1	NASE 2	Easy	RL only		1253	10089	0	20	0.124194667
2019	1	NASE 2	Easy	RL only		435	2575	0	8	0.168932039
2019	1	NASE 2	Easy	RL only		1761	10550	0	29	0.166919431
2019	1	NASE 3	Easy	RL only		66	826	0	22	0.079903148
2019	1	NASE 3	Easy	RL+PGR		1204	5402	0	667	0.222880415
2019	1	NASE 3	Easy	RL only		665	2544	0	279	0.261399371
2019	1	NASE 3	Easy	RL+PRN+PGR	1	14	187	0	4	0.07486631
2019	1	NASE 13	Easy	RL only		471	7161	0	38	0.065772937
2019	1	NASE 13	Easy	RL+PGR		293	2677	0	159	0.109450878
2019	1	NASE 13	Easy	RL+PRN+PGR	2	20	27	0	8	0.740740741
2019	1	NASE 13	Easy	RL only		292	2118	0	28	0.137865911
2019	1	NASE 14	Easy	RL only		185	2270	0	17	0.081497797
2019	1	NASE 14	Easy	RL only		137	1381	0	9	0.099203476
2019	1	NASE 14	Easy	RL+PGR		1176	4794	0	606	0.245306633
2019	1	NASE 14	Easy	RL+PRN+PGR	2	46	1147	8	12	0.040104621
2019	1	UG15F302P016	Easy	RL+PGR		438	4767	0	146	0.091881687
2019	1	UG15F302P016	Easy	RL only		96	1850	0	22	0.051891892
2019	1	UG15F302P016	Easy	RL only		738	10480	0	268	0.070419847
2019	1	UG15F302P016	Easy	RL+PRN+PGR	1	11	144	18	10	0.076388889
2019	2	NASE 3	Easy	RL only		376	3588	0	190	0.104793757
2019	2	NASE 3	Easy	RL+PGR		2596	14302	0	1198	0.181513075
2019	2	NASE 3	Easy	RL only		1193	5346	0	564	0.223157501
2019	2	NASE 3	Easy	RL+PRN+PGR	1	23	40	2	20	0.575
2019	2	NASE 13	Easy	RL only		476	12541	0	99	0.037955506
2019	2	NASE 13	Easy	RL+PGR
2019	2	NASE 13	Easy	RL+PRN+PGR	2	81	371	0	0	0.218328841
2019	2	NASE 13	Easy	RL only		148	2880	0	21	0.051388889
2019	2	NASE 14	Easy	RL only		97	1259	0	44	0.077045274
2019	2	NASE 14	Easy	RL only		123	1157	0	32	0.106309421
2019	2	NASE 14	Easy	RL+PGR		12	200	0	11	0.06
2019	2	UG15F302P016	Easy	RL+PGR		3764	34979	0	769	0.107607422
2019	2	UG15F302P016	Easy	RL only		114	3553	0	76	0.032085561
2019	2	UG15F302P016	Easy	RL only		466	3450	0	415	0.135072464
2019	2	UG15F302P016	Easy	RL+PRN+PGR	1	29	243	4	27	0.119341564
2019	2	UG15F265P001	Hard	RL+PGR		1	58	0	1	0.017241379
2019	2	UG15F265P001	Hard	RL+PRN+PGR	1	13	143	0	7	0.090909091
2019	2	UG15F265P001	Hard	RL only
2019	2	UG15F265P001	Hard	RL only		5	52	0	2	0.096153846
2019	2	UG15F171P506	Hard	RL+PGR		30	154	0	19	0.194805195
2019	2	UG15F171P506	Hard	RL only
2019	2	UG15F171P506	Hard	RL only		4	75	0	1	0.053333333
2019	2	UG15F190P001	Hard	RL+PGR		153	850	0	75	0.18
2019	2	UG15F190P001	Hard	RL only		1003	5262	0	136	0.190611935
2019	2	UG15F190P001	Hard	RL only		10	156	0	3	0.064102564
2019	2	UG15F190P001	Hard	RL+PRN+PGR	1	148	39	16	16	3.794871795
2019	2	UG15F180P005	Hard	RL+PGR		1270	3404	0	990	0.373090482
2019	2	UG15F180P005	Hard	RL+PRN+PGR	1	7	62	0	7	0.112903226
2019	2	UG15F180P005	Hard	RL only		16	1078	0	13	0.014842301
2019	2	UG15F039P015	Hard	RL+PGR		270	3520	0	180	0.076704545
2019	2	UG15F039P015	Hard	RL+PRN+PGR	2	8	166	0	0	0.048192771
2019	2	UG15F239P002	Hard	RL only		0	12	0		0
2019	2	UG15F239P002	Hard	RL+PGR		1	33	0	1	0.03030303
2019	2	UG15F239P002	Hard	RL+PGR		22	530	0	12	0.041509434
2019	2	UG15F056P001	Hard	RL+PGR
2019	2	UG15F056P001	Hard	RL only
2019	2	UG15F056P001	Hard	RL only		5	20	0	2	0.25
2019	2	TME 204	Hard	RL+PGR		458	1306	0	150	0.350689127
2019	2	TME 204	Hard	RL only
2019	2	TME 204	Hard	RL only
2019	2	TME 204	Hard	RL only		153	972	0	90	0.157407407
2019	2	Aladoalado	Hard	RL+PGR
2019	2	Aladoalado	Hard	RL only		11	171	0	2	0.064327485
2019	2	Aladoalado	Hard	RL only
2019	2	UG15F079P001	Hard	RL only		82	897	0	11	0.091415831
2019	2	UG15F079P001	Hard	RL+PGR		428	3089	0	130	0.138556167
2019	2	UG15F079P001	Hard	RL+PRN+PGR	2	1	216	0	1	0.00462963
2019	2	UG15F178P006	Easy	RL+PGR		2405	11522	0	1986	0.208731123
2019	2	UG15F178P006	Easy	RL only		555	8545	0	309	0.064950263
2019	2	UG15F178P006	Easy	RL only		698	5657	0	254	0.123386954
2019	2	UG15F178P006	Easy	RL+PGR		436	4350	0	227	0.100229885
2019	2	UG15F199P006	Easy	RL+PGR		499	10919	0	439	0.045700156
2019	2	UG15F199P006	Easy	RL only		6	23	0	3	0.260869565
2019	2	UG15F199P006	Easy	RL only		345	3954	0	134	0.087253414
2019	2	UG15F199P006	Easy	RL+PRN+PGR	2	36	192	0	29	0.1875
2019	2	UG15F228P016	Easy	RL only		27	423	0	5	0.063829787
2019	2	UG15F228P016	Easy	RL only		106	1976	0	54	0.053643725
2019	2	UG15F228P016	Easy	RL+PGR		124	1050	0	54	0.118095238
2019	2	UG15F228P016	Easy	RL+PRN+PGR	1	5	28	0	4	0.178571429
2019	2	UG15F192P012	Easy	RL only		223	5436	0	50	0.041022811
2019	2	UG15F192P012	Easy	RL+PRN+PGR	1	11	17	16	6	0.647058824
2019	2	UG15F222P017	Easy	RL+PGR		75	242	0	46	0.309917355
2019	2	UG15F222P017	Easy	RL only		79	1186	0	7	0.066610455
2019	2	UG15F222P017	Easy	RL+PGR		32	1025	0	14	0.031219512
2019	2	NASE 2	Easy	RL only		389	5818	0	25	0.066861464
2019	2	NASE 2	Easy	RL+PGR		2	30	0	2	0.066666667
2019	2	NASE 2	Easy	RL only		103	1484	0	9	0.069407008
2019	3	Aladoalado	Hard	RL+PGR		176	2051	0	102	0.085811799
2019	3	Aladoalado	Hard	RL only		12	148	0	5	0.081081081
2019	3	Aladoalado	Hard	RL only		23	548	0	6	0.041970803
2019	3	UG15F079P001	Hard	RL only		0	15	0		0
2019	3	UG15F079P001	Hard	RL+PGR		58	783	0	36	0.074074074
2019	3	UG15F079P001	Hard	RL+PRN+PGR	2	82	522	0	78	0.157088123
2019	3	UG15F079P001	Hard	RL only		1	200	0	0	0.005
2019	3	UG15F178P006	Easy	RL+PGR		1253	4087	0	1040	0.306581845
2019	3	UG15F178P006	Easy	RL only		537	5237	0	269	0.102539622
2019	3	UG15F178P006	Easy	RL only		1130	15106	0	589	0.074804713
2019	3	UG15F178P006	Easy	RL+PRN+PGR	2	37	732	0	25	0.050546448
2019	3	UG15F199P006	Easy	RL+PGR
2019	3	UG15F199P006	Easy	RL only		291	2538	0	196	0.11465721
2019	3	UG15F199P006	Easy	RL only		64	902	0	28	0.070953437
2019	3	UG15F199P006	Easy	RL+PRN+PGR	2	36	482	0	8	0.074688797
2019	3	UG15F228P016	Easy	RL only		116	2807	0	34	0.041325258
2019	3	UG15F228P016	Easy	RL only		3	93	0	3	0.032258065
2019	3	UG15F228P016	Easy	RL+PGR		189	4578	0	49	0.041284404
2019	3	UG15F228P016	Easy	RL+PRN+PGR	1	6	231	0	6	0.025974026
2019	3	UG15F192P012	Easy	RL only		132	2562	0	23	0.051522248
2019	3	UG15F192P012	Easy	RL only		185	4270	0	41	0.043325527
2019	3	UG15F192P012	Easy	RL+PGR		276	2567	0	158	0.107518504
2019	3	UG15F192P012	Easy	RL+PRN+PGR	1	4	68	0	4	0.058823529
2019	3	UG15F222P017	Easy	RL+PGR		98	1915	0	40	0.051174935
2019	3	UG15F222P017	Easy	RL only		263	10812	0	30	0.024324824
2019	3	NASE 2	Easy	RL only		92	2408	0	9	0.03820598
2019	3	NASE 2	Easy	RL+PGR		0	6	0		0
2019	3	NASE 2	Easy	RL+PRN+PGR	2	21	218	0	9	0.096330275
2019	3	NASE 2	Easy	RL only		344	6276	0	25	0.054811982
2019	3	UG15F265P001	Hard	RL+PRN+PGR	1
2019	3	UG15F265P001	Hard	RL only		7	18	0	1	0.388888889
2019	3	UG15F171P506	Hard	RL only		13	110	0	3	0.118181818
2019	3	UG15F171P506	Hard	RL+PGR		37	1664	0	27	0.022235577
2019	3	UG15F171P506	Hard	RL only		58	2550	0	24	0.022745098
2019	3	UG15F171P506	Hard	RL only
2019	3	UG15F190P001	Hard	RL+PGR		1070	2357	0	376	0.453966907
2019	3	UG15F190P001	Hard	RL only		946	6064	0	279	0.156002639
2019	3	UG15F190P001	Hard	RL only		632	4346	0	234	0.145421077
2019	3	UG15F190P001	Hard	RL+PRN+PGR	2	17	228	0	3	0.074561404
2019	3	UG15F180P005	Hard	RL+PGR		31	331	0	24	0.093655589
2019	3	UG15F180P005	Hard	RL only		134	3045	0	81	0.044006568
2019	3	UG15F180P005	Hard	RL+PRN+PGR	2	51	292	0	27	0.174657534
2019	3	UG15F180P005	Hard	RL only		52	544	0	13	0.095588235
2019	3	NASE 3	Easy	RL only		137	1454	0	91	0.094222834
2019	3	NASE 3	Easy	RL+PGR		714	5996	0	356	0.119079386
2019	3	NASE 3	Easy	RL only		79	704	0	45	0.112215909
2019	3	NASE 3	Easy	RL+PGR		336	2129	0	228	0.157820573
2019	3	NASE 13	Easy	RL only		195	4038	0	16	0.048291233
2019	3	NASE 13	Easy	RL+PGR		47	510	0	36	0.092156863
2019	3	NASE 13	Easy	RL+PGR		177	3328	0	28	0.053185096
2019	3	NASE 13	Easy	RL only		333	2303	0	109	0.144594008
2019	3	NASE 14	Easy	RL only		273	2455	0	42	0.111201629
2019	3	NASE 14	Easy	RL only		232	3152	0	33	0.073604061
2019	3	NASE 14	Easy	RL+PGR		1110	12950	0	815	0.085714286
2019	3	NASE 14	Easy	RL+PRN+PGR	2	27	1020	0	17	0.026470588
2019	3	UG15F302P016	Easy	RL+PGR		1064	24587	0	530	0.043274901
2019	3	UG15F302P016	Easy	RL only		167	4208	0	11	0.039686312
2019	3	UG15F302P016	Easy	RL only		108	1259	0	49	0.085782367
2019	3	UG15F302P016	Easy	RL+PGR		348	7075	0	180	0.049187279
2019	3	UG15F039P015	Hard	RL+PGR		396	9156	0	235	0.043250328
2019	3	UG15F039P015	Hard	RL only		47	542	0	17	0.086715867
2019	3	UG15F239P002	Hard	RL only		11	78	0	4	0.141025641
2019	3	UG15F239P002	Hard	RL+PGR		9	53	0	6	0.169811321
2019	3	UG15F239P002	Hard	RL only		0	8	0		0
2019	3	UG15F239P002	Hard	RL only
2019	3	UG15F056P001	Hard	RL+PGR
2019	3	UG15F056P001	Hard	RL only
2019	3	TME 204	Hard	RL only		0	3	0		0
2019	3	TME 204	Hard	RL only
2019	3	TME 204	Hard	RL only		229	2439	0	62	0.093890939
2020	1	UG15F265P001	Hard	RL+PGR		51	1252	0	35	0.040734824
2020	1	UG15F265P001	Hard	RL+PRN+PGR	1	30	88	62	89	0.340909091
2020	1	UG15F265P001	Hard	RL only		0	4286	0		0
2020	1	UG15F171P506	Hard	RL only		0	105	0		0
2020	1	UG15F171P506	Hard	RL+PGR		57	216	0	41	0.263888889
2020	1	UG15F171P506	Hard	RL+PRN+PGR	2	3	122	0	0	0.024590164
2020	1	UG15F171P506	Hard	RL only		297	5117	0	25	0.058041821
2020	1	UG15F190P001	Hard	RL+PGR		477	2182	0	318	0.218606783
2020	1	UG15F190P001	Hard	RL only		900	7004	0	360	0.128498001
2020	1	UG15F190P001	Hard	RL only		432	3997	0	166	0.108081061
2020	1	UG15F190P001	Hard	RL+PRN+PGR	1	5	21	8	12	0.238095238
2020	1	UG15F180P005	Hard	RL+PGR		397	3637	0	248	0.109155898
2020	1	UG15F180P005	Hard	RL+PRN+PGR	1	7	41	8	9	0.170731707
2020	1	UG15F180P005	Hard	RL only		181	1548	0	81	0.116925065
2020	1	UG15F039P015	Hard	RL+PGR		170	1217	0	134	0.139687757
2020	1	UG15F039P015	Hard	RL+PRN+PGR	2	8	138	0	0	0.057971014
2020	1	UG15F039P015	Hard	RL only		30	3416	0	5	0.008782201
2020	1	UG15F039P015	Hard	RL only		40	1794	0	7	0.022296544
2020	1	UG15F239P002	Hard	RL+PGR		51	688	0	36	0.074127907
2020	1	UG15F239P002	Hard	RL+PRN+PGR	2	0	139	0		0
2020	1	UG15F239P002	Hard	RL only		110	6204	0	34	0.017730496
2020	1	UG15F056P001	Hard	RL+PGR		214	674	0	189	0.317507418
2020	1	UG15F056P001	Hard	RL only		122	2614	0	61	0.046671767
2020	1	UG15F056P001	Hard	RL only
2020	1	TME 204	Hard	RL+PGR		67	1723	0	45	0.038885665
2020	1	TME 204	Hard	RL only		14	400	0	2	0.035
2020	1	Aladoalado	Hard	RL+PGR		390	2452	0	96	0.159053834
2020	1	Aladoalado	Hard	RL only		70	1363	0	31	0.0513573
2020	1	Aladoalado	Hard	RL only		21	1219	0	9	0.017227235
2020	1	UG15F079P001	Hard	RL only		312	3639	0	174	0.08573784
2020	1	UG15F079P001	Hard	RL+PGR		157	1397	0	144	0.112383679
2020	1	UG15F079P001	Hard	RL+PRN+PGR	2	0	229	0		0
2020	1	UG15F079P001	Hard	RL only		69	2256	0	10	0.030585106
2020	1	UG15F178P006	Easy	RL+PGR		353	16178	0	216	0.021819755
2020	1	UG15F178P006	Easy	RL only		6	65	0	4	0.092307692
2020	1	UG15F178P006	Easy	RL only		474	5871	0	156	0.08073582
2020	1	UG15F178P006	Easy	RL+PRN+PGR	1	29	224	54	32	0.129464286
2020	1	UG15F199P006	Easy	RL+PGR		752	15040	0	467	0.05
2020	1	UG15F199P006	Easy	RL only		391	6422	0	55	0.06088446
2020	1	UG15F199P006	Easy	RL only		378	6731	0	155	0.056158075
2020	1	UG15F199P006	Easy	RL+PRN+PGR	1	4	50	13	15	0.08
2020	1	UG15F228P016	Easy	RL only		0	112	0		0
2020	1	UG15F228P016	Easy	RL+PGR		322	8734	0	274	0.036867415
2020	1	UG15F192P012	Easy	RL only		1052	14456	0	215	0.072772551
2020	1	UG15F192P012	Easy	RL+PRN+PGR	1	15	43	77	83	0.348837209
2020	1	UG15F222P017	Easy	RL+PGR		1669	3022	0	1277	0.552283256
2020	1	UG15F222P017	Easy	RL only		959	27343	0	240	0.035072962
2020	1	UG15F222P017	Easy	RL+PRN+PGR	1	14	243	0	13	0.057613169
2020	1	NASE 3	Easy	RL only		4395	12473	0	2502	0.3523611
2020	1	NASE 13	Easy	RL only		533	9076	0	183	0.058726311
2020	1	NASE 13	Easy	RL+PRN+PGR	2	5	21	20	6	0.238095238
2020	1	NASE 13	Easy	RL only		180	7270	0	11	0.024759285
2020	1	NASE 14	Easy	RL only		616	8684	0	324	0.070935053
2020	1	NASE 14	Easy	RL+PGR		66	1687	0	44	0.039122703
2020	1	NASE 14	Easy	RL+PRN+PGR	2	9	160	5	12	0.05625
2020	1	UG15F302P016	Easy	RL only		872	15284	0	556	0.057053127
2020	1	UG15F302P016	Easy	RL+PRN+PGR	1	10	200	88	74	0.05
2020	2	NASE 3	Easy	RL+PGR		2997	8889	0	2749	0.337158286
2020	2	NASE 3	Easy	RL only		1675	7109	0	583	0.235616824
2020	2	NASE 3	Easy	RL+PRN+PGR	1	8	68	0	0	0.117647059
2020	2	NASE 13	Easy	RL only		192	2738	0	24	0.070124178
2020	2	NASE 13	Easy	RL+PGR		200	2189	0	37	0.091365921
2020	2	NASE 13	Easy	RL+PRN+PGR	2	10	132	0	2	0.075757576
2020	2	NASE 13	Easy	RL only		165	2854	0	21	0.057813595
2020	2	NASE 14	Easy	RL only		765	9764	0	219	0.078349037
2020	2	NASE 14	Easy	RL+PGR		433	6719	0	270	0.064444114
2020	2	NASE 14	Easy	RL only		250	5166	0	138	0.048393341
2020	2	UG15F302P016	Easy	RL+PGR		16	5	0	15	3.2
2020	2	UG15F302P016	Easy	RL only		638	14242	0	381	0.044797079
2020	2	UG15F302P016	Easy	RL only		509	12253	0	179	0.041540847
2020	2	UG15F302P016	Easy	RL+PRN+PGR	1
2020	2	UG15F265P001	Hard	RL+PGR		73	2144	0	59	0.034048507
2020	2	UG15F265P001	Hard	RL only		65	1560	0	22	0.041666667
2020	2	UG15F171P506	Hard	RL+PGR		19	128	0	16	0.1484375
2020	2	UG15F171P506	Hard	RL+PRN+PGR	2	3	270	0	0	0.011111111
2020	2	UG15F190P001	Hard	RL+PGR		210	718	0	179	0.292479109
2020	2	UG15F190P001	Hard	RL only		419	5942	0	185	0.070514978
2020	2	UG15F190P001	Hard	RL only		640	5307	0	128	0.12059544
2020	2	UG15F190P001	Hard	RL+PRN+PGR	1	17	98	0	14	0.173469388
2020	2	UG15F180P005	Hard	RL+PGR		98	679	0	37	0.144329897
2020	2	UG15F180P005	Hard	RL only		181	1966	0	21	0.092065107
2020	2	UG15F180P005	Hard	RL+PRN+PGR	1	36	36	0	33	1
2020	2	UG15F180P005	Hard	RL only		792	14786	0	218	0.053564182
2020	2	UG15F039P015	Hard	RL+PRN+PGR	1	5	98	0	1	0.051020408
2020	2	UG15F039P015	Hard	RL only		53	2985	0	8	0.017755444
2020	2	UG15F039P015	Hard	RL only		139	1735	0	21	0.080115274
2020	2	UG15F056P001	Hard	RL only		144	3420	0	76	0.042105263
2020	2	UG15F056P001	Hard	RL only		0	436	0		0
2020	2	TME 204	Hard	RL+PRN+PGR	1	10	170	12	20	0.058823529
2020	2	TME 204	Hard	RL only
2020	2	Aladoalado	Hard	RL only		41	638	0	10	0.064263323
2020	2	Aladoalado	Hard	RL only		172	2192	0	58	0.078467153
2020	2	Aladoalado	Hard	RL+PRN+PGR	2	12	66	0	5	0.181818182
2020	2	UG15F079P001	Hard	RL only		351	5441	0	232	0.0645102
2020	2	UG15F079P001	Hard	RL+PGR		196	4588	0	127	0.042720139
2020	2	UG15F079P001	Hard	RL+PRN+PGR	2	5	523	20	15	0.009560229
2020	2	UG15F079P001	Hard	RL only		252	4042	0	160	0.062345374
2020	2	UG15F178P006	Easy	RL+PGR		366	3365	0	308	0.108766716
2020	2	UG15F178P006	Easy	RL only		1056	18136	0	513	0.058226731
2020	2	UG15F178P006	Easy	RL only		929	15496	0	709	0.059950955
2020	2	UG15F178P006	Easy	RL+PRN+PGR	2	161	836	46	121	0.192583732
2020	2	UG15F199P006	Easy	RL+PGR		894	9206	0	357	0.09711058
2020	2	UG15F199P006	Easy	RL+PRN+PGR	2	25	500	8	14	0.05
2020	2	UG15F228P016	Easy	RL+PGR		327	4320	0	254	0.075694444
2020	2	UG15F228P016	Easy	RL+PRN+PGR	2	26	338	16	36	0.076923077
2020	2	UG15F192P012	Easy	RL only		585	9085	0	417	0.064391855
2020	2	UG15F192P012	Easy	RL only		730	8869	0	451	0.082309167
2020	2	UG15F192P012	Easy	RL+PRN+PGR	1	14	61	21	30	0.229508197
2020	2	UG15F222P017	Easy	RL+PGR		95	4150	0	54	0.022891566
2020	2	UG15F222P017	Easy	RL+PRN+PGR	2	21	891	0	18	0.023569024
2020	2	NASE 2	Easy	RL+PGR		265	1935	0	147	0.136950904
2020	3	Aladoalado	Hard	RL only		122	2592	0	32	0.047067901
2020	3	Aladoalado	Hard	RL+PRN+PGR	2	0	54	0		0
2020	3	UG15F079P001	Hard	RL only		70	1470	0	25	0.047619048
2020	3	UG15F079P001	Hard	RL+PGR		274	1147	0	228	0.238884045
2020	3	UG15F079P001	Hard	RL+PRN+PGR	1	6	285	20	14	0.021052632
2020	3	UG15F178P006	Easy	RL+PGR		1039	8401	0	904	0.123675753
2020	3	UG15F178P006	Easy	RL only		1085	10112	0	768	0.107298259
2020	3	UG15F199P006	Easy	RL+PGR		561	8118	0	359	0.069105691
2020	3	UG15F199P006	Easy	RL only		365	5801	0	79	0.062920186
2020	3	UG15F228P016	Easy	RL only		108	2517	0	62	0.042908224
2020	3	UG15F228P016	Easy	RL+PGR		93	3004	0	29	0.030958722
2020	3	UG15F228P016	Easy	RL+PRN+PGR	1	12	73	0	1	0.164383562
2020	3	UG15F192P012	Easy	RL only		125	8102	0	77	0.015428289
2020	3	UG15F192P012	Easy	RL only		2	15	0	0	0.133333333
2020	3	UG15F192P012	Easy	RL+PRN+PGR	2	15	270	21	24	0.055555556
2020	3	UG15F265P001	Hard	RL+PRN+PGR	1	152	0	43	145
2020	3	UG15F265P001	Hard	RL only		0	2084	0		0
2020	3	UG15F265P001	Hard	RL only		3	766	0	0	0.003916449
2020	3	UG15F171P506	Hard	RL only		72	1376	0	21	0.052325581
2020	3	UG15F171P506	Hard	RL+PGR		53	602	0	48	0.088039867
2020	3	UG15F171P506	Hard	RL only		260	5508	0	31	0.047204067
2020	3	UG15F190P001	Hard	RL+PGR		912	2692	0	702	0.338781575
2020	3	UG15F190P001	Hard	RL only		538	3361	0	165	0.160071407
2020	3	UG15F190P001	Hard	RL only		483	4245	0	307	0.113780919
2020	3	UG15F190P001	Hard	RL+PRN+PGR	2	65	235	0	39	0.276595745
2020	3	UG15F180P005	Hard	RL+PGR		272	1840	0	168	0.147826087
2020	3	UG15F180P005	Hard	RL+PRN+PGR	1	194	0	46	230
2020	3	UG15F180P005	Hard	RL only		244	2378	0	180	0.102607233
2020	3	NASE 3	Easy	RL only		1053	6929	0	656	0.151969981
2020	3	NASE 3	Easy	RL only		866	6811	0	595	0.127147262
2020	3	NASE 3	Easy	RL+PRN+PGR	2	67	115	0	29	0.582608696
2020	3	NASE 13	Easy	RL only		78	1092	0	1	0.071428571
2020	3	NASE 13	Easy	RL+PGR		153	2376	0	27	0.064393939
2020	3	NASE 13	Easy	RL only		405	6129	0	41	0.066079295
2020	3	NASE 14	Easy	RL+PGR		539	7360	0	265	0.073233696
2020	3	NASE 14	Easy	RL+PRN+PGR	2	37	410	83	101	0.090243902
2020	3	UG15F302P016	Easy	RL+PGR		983	24655	0	687	0.039870209
2020	3	UG15F302P016	Easy	RL only		1087	24416	0	576	0.044519987
2020	3	UG15F302P016	Easy	RL only		634	8795	0	146	0.072086413
2020	3	UG15F302P016	Easy	RL+PRN+PGR	1	15	487	116	126	0.030800821
2020	3	UG15F039P015	Hard	RL+PGR		204	3798	0	131	0.05371248
2020	3	UG15F039P015	Hard	RL only		156	3330	0	46	0.046846847
2020	3	UG15F039P015	Hard	RL only		62	2119	0	19	0.029259084
2020	3	UG15F239P002	Hard	RL only		5	1327	0	0	0.003767898
2020	3	UG15F056P001	Hard	RL+PGR		133	4218	0	113	0.031531532
2020	3	UG15F056P001	Hard	RL only		1	713	0	1	0.001402525
2020	3	TME 204	Hard	RL+PGR		4	1069	0	3	0.003741815
2020	3	TME 204	Hard	RL only		0	591	0		0
